# Supplementary material for: On-demand growth of semiconductor heterostructures guided by physics-informed machine learning
Source: Sci Adv. 2026 Jul 15;12(29):eaeb8867. doi: 10.1126/sciadv.aeb8867 (PMC13371887; doi:10.1126/sciadv.aeb8867)
Supplement: Supplementary file 2 — Movies S1 to S3 [file sciadv.aeb8867_movies_s1_to_s3.zip]

Archive with 3 entries (3 files):
- aeb8867_movie_s1.mp4
- aeb8867_movie_s2.mp4
- aeb8867_movie_s3.mp4
