# Supplementary material for: On-demand growth of semiconductor heterostructures guided by physics-informed machine learning
Source: Sci Adv. 2026 Jul 15;12(29):eaeb8867. doi: 10.1126/sciadv.aeb8867 (PMC13371887; doi:10.1126/sciadv.aeb8867)
Supplement: Supplementary file 3 — Data S1 [file sciadv.aeb8867_data_s1.zip]

Archive with 1 entries (1 files):
- aeb8867_data_s1.xlsx
