# Supplementary material for: On-demand growth of semiconductor heterostructures guided by physics-informed machine learning
Source: Sci Adv. 2026 Jul 15;12(29):eaeb8867. doi: 10.1126/sciadv.aeb8867 (PMC13371887; doi:10.1126/sciadv.aeb8867)
Supplement: Supplementary file 3 — Data S1 [file sciadv.aeb8867_data_s1.zip › aeb8867_data_s1.xlsx]

## Sheet: Fig. 2C
Figure 2C
	Feature	Importance
Data	Diameter mean	0.765021
	Height mean	0.114741
	Diameter std	0.0669976
	Height std	0.0532407

## Sheet: Fig. 2E
Figure 2E
	Diameter mean	Diameter std	Height mean	Height std
Data	1.20499e+07	-7.71837e+06	-1.62246e+06	-1.37511e+06
	-1.00617e+07	-597301	-62121.2	1.09092e+06
	-1.09526e+07	-4.61123e+06	166582	-1.00515e+06
	-9.37729e+06	-3.78712e+06	-1.32523e+06	2.1286e+06
	-1.05937e+07	5.221e+06	-2.34124e+06	-8.79815e+06
	-1.3186e+07	1.34369e+06	-227282	-5.35841e+06
	-1.39466e+07	-1.30142e+06	411379	238726
	1.92235e+07	-281627	-91344.4	-573503
	2.43013e+07	5.84792e+06	-782072	-7.12383e+06
	-1.6244e+07	6.50016e+06	254187	1.74686e+06
	-1.20369e+07	7.82215e+06	58962.5	1.20704e+06
	-1.76532e+07	8.75562e+06	112664	1.95264e+06
	-9.63948e+06	1.13653e+07	-1.04206e+06	-498449
	1.21525e+07	2.65611e+06	-2.22062e+06	690054
	-1.29634e+06	2.11958e+06	-842784	3.76352e+06
	-3.14502e+06	6.34755e+06	182587	606716
	1.15519e+07	4.5574e+06	171603	-329575
	3.384e+07	2.24978e+06	-506761	453090
	-9.6556e+06	8.95373e+06	-2.18136e+06	-2.60538e+06
	-1.33171e+07	8.61768e+06	-74974.3	-315815
	-1.78186e+07	4.62413e+06	-1.44371e+06	2.09295e+06
	-1.98026e+07	4.07445e+06	-3.28161e+06	2.13571e+06
	-1.80272e+07	-1.75476e+06	271974	1.54905e+06
	-1.834e+07	-803485	175799	1.38966e+06
	-1.04877e+07	-2.60869e+06	-148350	3.22402e+06
	-2.06002e+07	5.02404e+06	-3.44185e+06	-1.23253e+06
	-1.67713e+07	549861	-2.92519e+06	486593
	-3.02806e+06	-4.69774e+06	-2.09155e+06	-4.18983e+06
	-1.06642e+07	1.9918e+06	-1.31613e+06	-7.53237e+06
	-1.3706e+07	1.60085e+06	54255.6	-9.10559e+06
	-1.49106e+07	-1.9656e+06	-3.58214e+06	-2.70388e+06
	-2.05584e+07	2.00255e+06	-480043	-3.38272e+06
	-1.9935e+07	5.3391e+06	-3.78508e+06	-1.52141e+07
	-1.79604e+07	207413	-75243.8	-8.46805e+06
	-2.33854e+07	3.98301e+06	-3.36543e+06	-1.03595e+07
	-2.19513e+07	6.11639e+06	-2.69971e+06	-1.40842e+07
	-2.69193e+07	-3.02639e+06	-1.02309e+06	516993
	-1.77943e+07	-1.5969e+06	1.62982e+06	1.31601e+06
	-2.15127e+07	3.0981e+06	457547	1.69691e+06
	-1.57875e+07	6.72897e+06	-2.27703e+06	-2.79231e+06
	4.65671e+07	4.51137e+06	-1.8425e+06	-1.52621e+06
	1.31086e+07	985315	-7.52737e+06	-1.1674e+07
	7.8761e+06	98751.5	-1.83503e+07	-544552
	-1.37159e+07	-6.71709e+06	-1.48393e+07	5.06423e+06
	-1.01315e+07	-7.1568e+06	-1.71103e+07	916895
	-8.07745e+06	-7.87462e+06	-1.73697e+07	976025
	-2.01071e+07	-4.99144e+06	-8.03603e+06	461176
	-1.62309e+07	-3.97039e+06	-1.36962e+07	828003
	-1.35897e+07	-1.35674e+06	-500795	915173
	-2.34907e+07	7.67385e+06	5033.55	1.53859e+06
	-2.35178e+07	8.93301e+06	264508	1.88023e+06
	-2.12926e+07	8.0017e+06	-1.12628e+06	2.01528e+06
	-1.32657e+07	-159695	533091	1.30425e+06
	-1.28293e+07	8.62519e+06	-93165.1	2.73702e+06
	-2.91799e+06	-2.21105e+06	-83761	111801
	-5.53314e+06	2.72223e+06	-488965	-2.99016e+06
	-9.70903e+06	566480	919556	1.66449e+06
	253140	-3.29308e+06	1.60772e+06	3.35789e+06
	-7.64924e+06	2.77082e+06	-1.59986e+07	-3.88902e+06
	-1.51584e+07	-4.58054e+06	-9.97389e+06	1.41293e+06
	-2.0033e+07	-1.57881e+06	-7.59548e+06	2.15499e+06
	-1.52129e+07	-4.58471e+06	-5.99237e+06	1.10352e+06
	-2.08799e+07	-1.40456e+06	-7.2389e+06	1.95423e+06
	-1.79007e+07	-1.21738e+06	-1.06124e+07	2.11516e+06
	-7.15173e+06	-3.0144e+06	-1.05878e+07	-3.9589e+06
	-1.76605e+07	-3.03483e+06	-7.29984e+06	1.53214e+06
	-1.5159e+07	3.07391e+06	-9.6812e+06	-3.94739e+06
	-1.64713e+07	-7.02374e+06	-2.40524e+06	-316171
	-2.30851e+07	-6.62577e+06	-1.83406e+06	605927
	-2.03214e+07	-4.45207e+06	-2.24767e+06	-3.24912e+06
	7.32854e+06	-9.23497e+06	-1.22851e+07	-5.75373e+06
	5.97453e+07	-4.20872e+06	3.15098e+06	8.62933e+06
	7.08503e+07	-1.48961e+06	1.0625e+07	2.0199e+07
	6.90324e+07	-7.67925e+06	8.42374e+06	1.40999e+07
	3.25407e+07	776175	-5.74145e+06	-2.79855e+06
	3.62955e+07	958705	-1.03479e+06	944280
	3.11689e+07	3.45032e+06	-3.62362e+06	-294969
	-773074	-891994	-113075	-2.19085e+06
	338564	891181	306527	-1.67946e+06
	-1.10934e+07	-5.25437e+06	-3.88372e+06	2.67625e+06
	-2.37999e+06	-3.69724e+06	-987865	328626
	-9.8402e+06	-3.07914e+06	-3.99618e+06	275356
	-1.81846e+06	-1.23008e+06	-645738	-160076
	-5.83735e+06	2.58024e+06	-464106	-2.37071e+06
	-1.88063e+07	6.70953e+06	-1.72552e+06	-1.17141e+07
	1.54105e+07	8.18334e+06	-1.2897e+06	-1.80403e+06
	9.00707e+06	3.6615e+06	-1.24617e+06	-5.1242e+06
	-1.73798e+07	237727	-1.22149e+06	1.40041e+06
	-9.94718e+06	2.0294e+06	-2.25823e+06	-1.21059e+06
	6.52317e+06	2.74025e+06	-1.72462e+06	-1.46301e+06
	-5.1266e+06	4.4841e+06	1.62651e+06	-1.26235e+06
	-2.76268e+06	-5.07899e+06	-593012	374725
	2.51884e+07	-2.01976e+06	-3.13021e+06	-2.71463e+06
	-2.15112e+06	548631	-1.40188e+06	-1.85786e+06
	-3.30232e+06	1.98289e+06	-501954	-1.21079e+06
	1.14608e+07	-496155	-927424	524374
	-4.61393e+06	6.69005e+06	1.48839e+06	-221776
	-275637	6.267e+06	1.65613e+06	655431
	2.28667e+07	3.58566e+06	-459890	-3.78799e+06
	-1.06447e+07	7.44095e+06	-247832	-6.99281e+06
	-4.19265e+06	-2.42829e+06	-1.45487e+06	-43637.4
	-9.51701e+06	3.74694e+06	-1.92162e+06	1.97027e+06
	-9.66958e+06	-398970	-647606	3.5648e+06
	-1.87493e+07	538967	-496063	-1.2177e+06
	-1.68403e+07	-6.04168e+06	-1.01227e+06	-372775
	-993076	-1.65062e+06	-2.36693e+06	256692
	-1.26877e+07	9.10796e+06	-736355	-5.91937e+06
	-626237	-4.20641e+06	246302	3.21547e+06
	2.56354e+07	2.80443e+06	-411543	-616391
	-1.93296e+06	111441	550896	905327
	1.70657e+07	1.47433e+06	-826296	2.52833e+06
	228314	1.11397e+06	824718	1.85223e+06
	2.63271e+07	1.29968e+06	522159	2.21892e+06
	-2.05333e+07	5.04625e+06	286578	-1.2211e+07
	-1.49498e+07	-957.453	-1.34985e+06	-1.19005e+07
	-2.3052e+07	-2.723e+06	50892.9	-1.15683e+06
	-1.64216e+07	1.19974e+06	-1.70921e+06	-7.3399e+06
	-1.20775e+07	-9.10402e+06	-871074	-352236
	-1.97838e+07	8.2472e+06	-455942	2.98624e+06
	-1.71625e+07	6.41722e+06	-1.66074e+06	1.73349e+06
	-1.174e+07	9.58334e+06	707898	148903
	-1.0828e+07	4.59264e+06	487679	483577
	-1.27936e+07	-1.6181e+06	-1.02157e+06	-2.99789e+06
	-1.30392e+07	2.14305e+06	2.0302e+06	-5.9811e+06
	-1.46912e+07	-2.77445e+06	-2.51213e+06	-5.42116e+06
	1.21747e+07	-335527	-1.82699e+06	-442133
	-1.16794e+07	-1.76674e+06	-4.53222e+06	-2.21893e+06
	2.89212e+07	3.00582e+06	-1.87934e+06	-607408
	5.60033e+07	1.47706e+07	-1.10059e+06	-1.04301e+06
	2.1592e+07	-912072	-4.6764e+06	989698
	3.11214e+07	-729762	-446851	132026
	3.15796e+07	-1.25662e+06	-2.42204e+06	846085
	1.21587e+07	3.1567e+06	-1.98176e+06	1.31114e+06
	1.11213e+07	7.13355e+06	-5.90906e+06	1.12917e+06
	-3.80826e+06	-5.05848e+06	-560548	-570392
	2.03098e+07	6.34578e+06	-2.52834e+06	1.6347e+06
	4.5213e+07	4.3934e+06	-1.68572e+06	-2.5611e+06
	-2.45795e+07	3.4425e+06	-2.51061e+06	-151388
	-1.36731e+07	204086	-2.89501e+06	-4.24193e+06
	-1.88527e+07	396429	-2.85954e+06	-2.35506e+06
	-2.08178e+07	4.92393e+06	-1.00518e+06	-7.11351e+06
	-2.28615e+07	6.32643e+06	-1.99528e+06	-6.34297e+06
	-1.76961e+07	2.35363e+06	-3.31185e+06	-387701
	-2.14973e+07	6.38815e+06	-3.58177e+06	-2.96972e+06
	-1.80038e+07	4.29489e+06	-1.87606e+06	-5.63473e+06
	1.15135e+07	-265602	-2.44805e+06	824654
	1.75682e+07	1.59839e+06	-4.8051e+06	-996490
	-2.11002e+06	269451	395909	-788.526
	-1.10258e+07	1.69475e+06	-359216	432542
	-1.24333e+07	-3.04047e+06	275229	999845
	3.2881e+07	2.46236e+06	686898	1.71446e+06
	1.15889e+07	7.14703e+06	-4.30628e+06	1.76387e+06
	3.28016e+07	1.8714e+06	-2.31243e+06	257343
	3.32177e+07	893511	-616001	1.02327e+06
	-2.22241e+06	8.72128e+06	2.63736e+06	-332834
	-1.00358e+07	-599752	749270	2.41841e+06
	-320589	-2.75186e+06	-694532	329512
	-1.15859e+07	6.50315e+06	-258347	-91047.4
	-1.11413e+07	4.87378e+06	143451	1.74397e+06
	-1.89403e+06	-3.45439e+06	-59998.9	3.2542e+06
	1.73731e+07	-5.8378e+06	-4.49624e+06	1.71512e+06
	631206	-4.41334e+06	1.18749e+06	261233
	-2.39892e+06	-4.07537e+06	1.96386e+06	1.30244e+06
	1.3885e+07	-3.26376e+06	-3.1015e+06	-691763
	-169180	276470	1.06486e+06	1.57049e+06
	3.12405e+07	232896	-632486	1.03748e+06
	4.48963e+07	-1.74746e+06	-2.30244e+06	-3.15653e+06
	-1.88984e+06	-1.48532e+06	-1.74879e+06	-1.32945e+06
	-4.18461e+06	-3.05839e+06	-305750	531402
	-1.11734e+07	-2.67122e+06	-39086.7	2.7845e+06
	8.86122e+06	1.01055e+06	-8.15631e+06	-6.57853e+06
	5.41637e+06	580594	-7.73304e+06	-6.13854e+06
	-1.05754e+06	-723718	274846	2.33689e+06
	1.33751e+07	-5.81862e+06	612820	945998
	-5.51727e+06	1.03881e+07	-1.91483e+06	988553
	-1.62978e+07	-2.03169e+06	-873571	1.43972e+06
	-9.77177e+06	-1.43034e+06	276858	3.25584e+06
	5.72976e+06	1.05971e+07	-7.57618e+06	-9.82597e+06
	-1.09308e+07	-954925	-1.27754e+06	643688
	58886.8	-6.43159e+06	1.73302e+06	923361
	-1.66155e+06	-9.0219e+06	-886395	-2.22861e+06
	2.74127e+07	-7.76354e+06	-5.25094e+06	-2.51792e+06
	3.08153e+07	-6.27797e+06	-4.35784e+06	531308
	3.786e+07	-920949	-6.29111e+06	-1.166e+06
	1.17956e+07	-5.29403e+06	1.19798e+06	-2.46043e+06
	2.63737e+07	-4.76325e+06	-1.60537e+06	972374
	-1.12699e+06	-2.9991e+06	-965786	1.0591e+06
	-1.52245e+06	-5.84222e+06	-353174	1.36269e+06
	-4.80361e+06	-639923	-1.92396e+06	-1.63838e+06
	1.30517e+07	-5.67209e+06	-1.69272e+06	2.46611e+06
	-9.83502e+06	-4.96349e+06	-1.49482e+06	-118158
	1.36101e+07	-4.85512e+06	-2.88034e+06	-472132
	2.46144e+07	-6.90554e+06	-1.29108e+06	973599
	4.57633e+07	-5.81785e+06	-3.46036e+06	-3.58584e+06
	2.60488e+07	-8.71608e+06	-3.48743e+06	496814
	-3.87567e+06	-1.54458e+06	-1.85356e+06	-42208.1
	-812237	-6.95363e+06	-613467	-569008
	3.2244e+07	-1.77129e+06	-810031	154575
	-2.42672e+06	358053	750220	273293
	-2.5362e+06	-1.60073e+06	1.35049e+06	2.27446e+06
	403874	-5.52296e+06	1.93006e+06	1.41335e+06
	-156273	-2.46025e+06	651122	-68890.9
	1.34887e+07	-4.43235e+06	-2.20062e+06	660304
	2.20606e+07	-4.97186e+06	-1.807e+06	1.80843e+06
	4.98084e+07	-4.37533e+06	-4.28252e+06	-1.65164e+06
	1.98664e+07	-2.54459e+06	-77924.9	867881
	2.01597e+07	-4.73944e+06	-3.33552e+06	255014
	2.20248e+07	-2.46608e+06	-5.81184e+06	-309091
	497661	-5.97256e+06	1.92593e+06	1.45772e+06
	1.50754e+07	-6.73456e+06	-2.64902e+06	1.6146e+06
	-2.39663e+06	-5.11405e+06	715616	851722
	-9.5114e+06	-2.79544e+06	-72941.1	2.43041e+06
	-3.30079e+06	-5.35499e+06	-458975	3.04418e+06
	-3.66486e+06	482183	-530307	1.06654e+06
	-3.21988e+06	-3.13166e+06	-14378.9	519426
	-1.29351e+06	133097	34265.3	-1.95416e+06
	-5.20273e+06	1.78767e+06	40364.8	-563254
	-943520	946013	-1.32676e+06	4110.58
	-9.28774e+06	-2.37501e+06	-237373	253467
	-1.03952e+07	-6.14479e+06	-1.18684e+06	-174793
	1.63945e+07	-3.92169e+06	265440	1.86405e+06
	1.4599e+07	-1.12609e+06	-55356.5	-34280.7
	8.77817e+06	-2.59162e+06	1.22091e+06	-639744
	-1.6749e+06	-3.45388e+06	-502190	1.83114e+06
	3.16828e+07	8.18242e+06	-2.37117e+06	-643626
	-2.72862e+06	-4.19778e+06	-1.03159e+06	192161
	2.44309e+07	8.58671e+06	66549.8	-3.03912e+06
	-3.32728e+06	-915125	-757195	111410
	8.43006e+06	-1.75944e+06	-3.08013e+06	-1.52601e+06
	1.90932e+07	-1.62372e+06	-2.2352e+06	963126
	-4.1687e+06	-3.06152e+06	-296090	547598
	-1.21718e+07	-187356	-375328	1.52618e+06
	-1.26308e+07	-693077	417769	2.51607e+06
	-1.2074e+07	348625	-277637	1.34904e+06
	-1.25562e+07	-801673	213469	2.3682e+06
	2.90828e+07	-1.31841e+06	-1.66537e+06	531116
	2.07923e+07	790508	-1.67014e+06	331641
	3.06258e+07	-4.53027e+06	-1.29035e+06	1.1032e+06
	1.03586e+07	-1.82479e+06	1.41371e+06	1.88576e+06
	1.36001e+07	-3.98764e+06	-808710	-1.17373e+06
	8.45507e+06	-3.50495e+06	889632	1.80856e+06
	-1.97434e+06	-6.35921e+06	-639977	200670
	-2.63823e+06	-4.76546e+06	874850	-726333
	-5.69993e+06	-3.40968e+06	1.41327e+06	421769
	-1.23424e+07	-1.32388e+06	860958	1.61542e+06
	2.54315e+07	-941420	-103249	-137937
	-1.62929e+07	7.78948e+06	-1.40839e+06	-5.48297e+06
	-1.50148e+07	8.77065e+06	188931	-4.56078e+06
	-1.03693e+07	1.33616e+06	563379	2.72056e+06
	-1.62699e+07	3.11657e+06	-188234	777106
	-1.14232e+07	6.66028e+06	-1.6719e+06	-95609
	1.5994e+07	-215817	-292111	945788
	1.36507e+07	4.40384e+06	800635	-2.96246e+06
	-1.45578e+06	-1.34176e+06	-1.87394e+06	2.58383e+06
	1.12036e+07	-3.64511e+06	-30014.2	2.69469e+06
	505512	-2.50759e+06	1.59809e+06	1.25306e+06
	240349	1.41959e+06	603847	-610705
	1.67727e+07	2.23516e+06	-830100	85265.4
	-947365	-2.74399e+06	-1.259e+06	3.71185e+06
	1.69696e+07	1.61091e+06	-561460	-563927
	-941369	-3.94808e+06	-1.14454e+06	2.12007e+06
	615870	631547	484713	3.32443e+06
	1.7529e+07	568291	854248	-941820
	-2.07924e+06	-3.21737e+06	-1.18941e+06	809483
	-2.71176e+06	130843	980150	-31922.1
	-9.28702e+06	5.49701e+06	29230.3	-5.76423e+06
	-3.3087e+06	2.25527e+06	-330904	-7.56811e+06
	9.7631e+06	1.42046e+06	-588945	-1.25353e+06
	1.49192e+07	-4.82464e+06	445730	-507049
	-1.05492e+07	5.42582e+06	-2.01443e+06	518518
	-1.34387e+07	64871	-78911.4	2.37307e+06
	-1.09893e+07	-547755	-859823	1.65165e+06
	-905636	6.65244e+06	787120	-2.51027e+06
	-1.02692e+07	-4.27419e+06	59937.8	3.45952e+06
	-1.15672e+07	-3.7573e+06	-277220	4.24585e+06
	1.97976e+07	2.39173e+06	-1.13779e+06	2.99387e+06
	1.70962e+07	1.77265e+06	-1.32947e+06	2.42858e+06
	-9.34362e+06	-4.46357e+06	-710219	976113
	-9.67935e+06	-4.95706e+06	-94740.9	3.71475e+06
	7.58212e+06	461476	-5.85416e+06	815093
	805740	391007	1.29049e+06	1.69838e+06
	1.19902e+07	1.48751e+06	1.73565e+06	2.19724e+06
	2.69375e+07	2.97339e+06	2.16091e+06	1.46175e+06
	8.29886e+06	274093	-4.25367e+06	96695.4
	1.47349e+07	-4.71579e+06	-1.99423e+06	58996.5
	860909	1.10379e+07	1.95974e+06	524336
	-2.12029e+06	6.18851e+06	115666	656539
	1.5511e+07	4.74406e+06	249695	-2.84724e+06
	-2.02326e+07	-5.65474e+06	-2.44111e+06	-961243
	-2.20506e+07	-2.50187e+06	-5.37016e+06	763060
	-2.78599e+06	3.13307e+06	1.29949e+06	1.31974e+06
	-7.96708e+06	5.83481e+06	2.33578e+06	110989
	-8.55092e+06	8.66615e+06	1.66485e+06	-1.05512e+06
	-1.83135e+07	5.44753e+06	-852452	2.29485e+06
	-6.40621e+06	-2.95689e+06	-938255	2.63622e+06
	-2.21493e+07	7.54073e+06	-147684	78185.7
	-7.76961e+06	-1.68415e+06	215654	2.31192e+06
	-4.74907e+06	-378751	1.29128e+06	1.84441e+06
	-1.14809e+07	4.20055e+06	721234	2.52085e+06
	-1.85899e+07	8.83636e+06	150587	-224875
	-1.15356e+07	7.88515e+06	-302500	986922
	-1.17309e+07	8.33914e+06	-361911	1.58465e+06
	-1.14566e+07	6.27711e+06	-242924	3.09422e+06
	-1.18019e+07	4.2158e+06	1.62685e+06	1.66354e+06
	-6.95701e+06	4.86155e+06	-7.2728e+06	-5.90755e+06
	-1.93372e+06	-4.36863e+06	-2.38211e+06	652607
	2.12844e+07	2.61228e+06	-5.20596e+06	-2.13171e+06
	1.83215e+07	418520	-4.40996e+06	-2.37551e+06
	-9.29188e+06	6.30392e+06	81606.3	-7.34782e+06
	-8.0673e+06	5.94088e+06	892053	-6.5912e+06
	-9.98415e+06	-263794	-181816	-353886
	-1.17269e+07	-645962	132713	-1.13977e+06
	-6.70709e+06	6.62974e+06	-1.91938e+06	-2.57904e+06
	1.70301e+07	7.89252e+06	-1.01235e+06	-4.04027e+06
	-9.43641e+06	7.73783e+06	-2.33934e+06	-1.60932e+06
	-8.11965e+06	6.95584e+06	283954	-3.98663e+06
	-1.34177e+07	528301	-549940	-22361.7
	-1.09761e+07	6.57572e+06	-1.98901e+06	-2.613e+06
	-9.41561e+06	5.87953e+06	888115	-4.25878e+06
	-7.29811e+06	304078	-71331.3	1.62037e+06
	-1.10283e+07	363414	-785806	1.16182e+06
	-1.50528e+07	-460829	-2.10538e+06	649335
	-1.66712e+07	408386	-148809	1.57621e+06
	-1.97712e+07	39424.7	-875299	1.12692e+06
	-1.79464e+07	-1.08665e+06	-550178	1.83332e+06
	-1.65976e+07	-19592.3	-339087	155755
	-1.22957e+07	490437	-223632	2.97607e+06
	1.85214e+07	-8.8404e+06	-2.33386e+06	-792642
	5.62707e+07	669867	5.15952e+06	7.25019e+06
	5.77013e+07	-3.98105e+06	2.65697e+06	1.00428e+07
	4.77227e+07	-8.87852e+06	1.01486e+06	-3.20055e+06
	4.41417e+07	-7.52971e+06	814048	-4.88136e+06
	1.27673e+07	-4.88018e+06	192225	1.18529e+06
	1.52081e+07	-4.81403e+06	-1.08805e+06	2.88995e+06
	-233115	6.56793e+06	1.06957e+06	2.19314e+06
	2.5515e+07	1.11683e+06	391673	1.17655e+06
	1.53606e+07	-594333	-640421	421198
	-4.079e+06	4.55351e+06	-2.96152e+06	-6.44919e+06
	-1.40085e+07	-6.68929e+06	-2.90444e+06	2.17975e+06
	-9.18869e+06	-5.78389e+06	-3.96436e+06	2.39124e+06
	-1.15892e+07	-2.84747e+06	-71860.7	-658696
	1.50104e+07	-4.52124e+06	-852221	2.1491e+06
	-2.18471e+06	-4.26017e+06	-5.40271e+06	2.51246e+06
	1.6373e+07	-5.63513e+06	-797895	183167
	948826	-2.09267e+06	-2.05058e+06	3.52313e+06
	2.23988e+07	7.04037e+06	229311	1.96243e+06
	2.24649e+07	7.93118e+06	-103895	-269845
	-806557	-3.72487e+06	-380899	-404735
	-1.23817e+07	-1.69032e+06	852158	263881
	-1.30118e+06	-5.48857e+06	-2.71755e+06	-1.04733e+06
	2.68351e+07	-5.46725e+06	-3.10581e+06	440949
	-511263	-5.07261e+06	285478	-451980
	-7.02649e+06	4.64769e+06	-8.06472e+06	-7.53707e+06
	1.87669e+07	-1.38465e+06	-3.32287e+06	-541287
	-3.31295e+06	81410.9	1.19745e+06	-34890.8
	-1.01393e+07	-2.90939e+06	-825451	2.24585e+06
	-1.66875e+07	832144	-2.37876e+06	2.19822e+06
	-1.73902e+07	-1.69968e+06	-953476	1.11904e+06
	-2.20391e+07	-2.27016e+06	-2.88821e+06	1.0359e+06
	1.71115e+07	-1.55397e+06	-1.61837e+06	-188965
	-1.32218e+07	113994	244075	1.40117e+06
	-1.17854e+07	-3.77879e+06	-4.75111e+06	-124321
	3.16019e+07	573218	-3.54938e+06	463984
	-1.10494e+07	-2.9617e+06	-191058	605229
	-3.62757e+06	-3.27981e+06	1.43889e+06	1.02075e+06
	1.61829e+07	1.52532e+06	-879817	810262
	1.66053e+07	-2.57289e+06	711901	157958
	-1.3836e+07	-1.11507e+06	-622767	1.84733e+06
	-8.65766e+06	-1.58315e+06	522708	2.3996e+06
	-1.03007e+07	-776099	-1.0234e+06	2.6803e+06
	-4.05265e+06	201953	460447	1.32795e+06
	-3.51792e+06	-7528.96	-1.48376e+06	1.01536e+06
	-1.1747e+07	-5.7359e+06	-3.5488e+06	735539
	-8.9906e+06	-5.50671e+06	-1.02312e+06	2.88974e+06
	-4.36014e+06	-2.45382e+06	-2.23438e+06	2.47409e+06
	-4.169e+06	-5.08033e+06	-379030	2.47679e+06
	-3.96772e+06	-2.93596e+06	-907851	2.32852e+06
	-1.69141e+07	-2.13395e+06	-1.21126e+07	2.76431e+06
	-3.12065e+06	7.98565e+06	633843	-691970
	-1.19057e+07	762915	-2.48681e+06	-2.57279e+06
	-1.08942e+07	6.37018e+06	950459	-4.4587e+06
	-1.18954e+07	88713.9	-1.93336e+06	-8.73677e+06
	1.99688e+07	1.84502e+06	-419484	369472
	-9.97223e+06	3.79888e+06	-5.93436e+06	-3.95937e+06
	6.47778e+07	1.88085e+07	9.2638e+06	1.3548e+06
	1.5882e+06	1.72192e+07	-2.461e+06	2.77852e+06
	1.368e+07	1.38366e+07	1.36561e+06	4.67825e+06
	-2.57292e+07	6.57456e+06	-517642	554843
	-9.31778e+06	1.20778e+07	1.25652e+06	2.72619e+06
	-1.18054e+07	7.15198e+06	-542029	-1.07008e+06
	1.258e+07	1.21302e+07	626747	2.68039e+06
	-126908	1.02728e+06	-196176	1.06319e+06
	493066	-2.43113e+06	2.07382e+06	1.91983e+06
	-16733.1	-2.07927e+06	1.75953e+06	2.36199e+06
	-390755	2.54648e+06	1.609e+06	998777
	3.29293e+07	2.21252e+06	400146	1.48015e+06
	-3.68883e+06	654562	289877	657586
	494406	1.57459e+07	-2.69799e+06	-8.46224e+06
	-4.33374e+06	-1.76326e+06	-3.56037e+06	-1.63427e+06
	8.55269e+06	-8.4657e+06	-2.8192e+06	-4.14837e+06
	4.32063e+07	-2.71039e+06	-3.40287e+06	-3.67251e+06
	2.63437e+07	-2.49715e+06	-622518	1.17703e+06
	6.92926e+06	-6.92212e+06	-604474	-272818
	9.79788e+06	-6.8249e+06	1.00816e+06	-1.35744e+06
	2.20657e+07	-3.74188e+06	1.00887e+06	914667
	1.34704e+07	-2.50649e+06	720137	1.83522e+06
	3.07191e+07	1.05819e+07	916842	416111
	2.61552e+07	1.01312e+07	1.20707e+06	698435
	1.10594e+07	337371	-2.46709e+06	-3.18322e+06
	3.9096e+07	1.00536e+07	-6.51381e+06	-786484
	4.1128e+07	-3.1526e+06	-1.56554e+06	268536
	2.76325e+07	-1.63614e+06	1.72127e+06	977768

## Sheet: Fig. 3B
Figure 3B
	Number of images	train acc	valid acc
Data	8	0.974606	0.969917
	16	0.982074	0.980496
	24	0.987469	0.98583

## Sheet: Fig.3C
Figure 3C
	Image pixel	train acc	valid acc
Data	32	0.987469	0.98583
	64	0.988806	0.985179
	128	0.993155	0.989998

## Sheet: Fig. 4A
Figure 4A
	Sequence	Substrate temperature
Data	1	390
	2	390
	3	390
	4	390
	5	390
	6	390
	7	390
	8	390
	9	390
	10	390
	11	390
	12	390
	13	390
	14	390
	15	390
	16	390
	17	390
	18	390
	19	390
	20	390
	21	390
	22	390
	23	390
	24	390
	25	390
	26	390
	27	390
	28	390
	29	390
	30	390
	31	390
	32	390
	33	390
	34	390
	35	390
	36	390
	37	390
	38	390
	39	390
	40	390
	41	390
	42	390
	43	390
	44	390
	45	390
	46	390
	47	390
	48	390
	49	390
	50	390
	51	390
	52	390
	53	390
	54	390
	55	390
	56	390
	57	390
	58	390
	59	390
	60	390
	61	390
	62	390
	63	390
	64	390
	65	390
	66	390
	67	390
	68	390
	69	390
	70	390
	71	390
	72	390
	73	390
	74	390
	75	390
	76	390
	77	390
	78	390
	79	390
	80	390
	81	390
	82	390
	83	390
	84	390
	85	390
	86	390
	87	390
	88	390
	89	390
	90	390
	91	390
	92	390
	93	390
	94	390
	95	390
	96	390
	97	390
	98	390
	99	390
	100	390
	101	390
	102	390
	103	390
	104	390
	105	390
	106	390
	107	390
	108	390
	109	390
	110	390
	111	390
	112	390
	113	390
	114	390
	115	390
	116	390
	117	390
	118	390
	119	390
	120	390
	121	390
	122	390
	123	390
	124	390
	125	390
	126	390
	127	390
	128	390
	129	390
	130	390
	131	390
	132	390
	133	390
	134	390
	135	390
	136	390
	137	390
	138	390
	139	390
	140	390
	141	390
	142	390
	143	390
	144	390
	145	390
	146	390
	147	390
	148	390
	149	390
	150	390
	151	390
	152	390
	153	390
	154	390
	155	390
	156	390
	157	390
	158	390
	159	390
	160	390
	161	390
	162	390
	163	390
	164	390
	165	390
	166	390
	167	390
	168	390
	169	390
	170	390
	171	390
	172	390
	173	390
	174	390
	175	390
	176	390
	177	390
	178	390
	179	390
	180	390
	181	390
	182	390
	183	390
	184	390
	185	390
	186	390
	187	390
	188	390
	189	390
	190	390
	191	390
	192	390
	193	390
	194	390
	195	390
	196	391
	197	391
	198	391
	199	391
	200	391
	201	391
	202	391
	203	391
	204	391
	205	391
	206	391
	207	391
	208	391
	209	391
	210	391
	211	391
	212	391
	213	391
	214	391
	215	391
	216	391
	217	391
	218	391
	219	391
	220	391
	221	391
	222	391
	223	391
	224	391
	225	391
	226	391
	227	391
	228	391
	229	391
	230	391
	231	391
	232	391
	233	391
	234	391
	235	391
	236	391
	237	391
	238	391
	239	391
	240	391
	241	391
	242	391
	243	391
	244	392
	245	392
	246	392
	247	392
	248	392
	249	392
	250	392
	251	392
	252	392
	253	392
	254	392
	255	392
	256	392
	257	392
	258	392
	259	392
	260	392
	261	392
	262	392
	263	392
	264	392
	265	392
	266	392
	267	392
	268	392
	269	392
	270	392
	271	392
	272	392
	273	392
	274	392
	275	392
	276	392
	277	392
	278	392
	279	392
	280	392
	281	392
	282	392
	283	392
	284	392
	285	392
	286	392
	287	392
	288	392
	289	392
	290	392
	291	392
	292	393
	293	393
	294	393
	295	393
	296	393
	297	393
	298	393
	299	393
	300	393
	301	393
	302	393
	303	393
	304	393
	305	393
	306	393
	307	393
	308	393
	309	393
	310	393
	311	393
	312	393
	313	393
	314	393
	315	393
	316	393
	317	393
	318	393
	319	393
	320	393
	321	393
	322	393
	323	393
	324	393
	325	393
	326	393
	327	393
	328	393
	329	393
	330	393
	331	393
	332	393
	333	393
	334	393
	335	393
	336	393
	337	393
	338	393
	339	393
	340	394
	341	394
	342	394
	343	394
	344	394
	345	394
	346	394
	347	394
	348	394
	349	394
	350	394
	351	394
	352	394
	353	394
	354	394
	355	394
	356	394
	357	394
	358	394
	359	394
	360	394
	361	394
	362	394
	363	394
	364	394
	365	394
	366	394
	367	394
	368	394
	369	394
	370	394
	371	394
	372	394
	373	394
	374	394
	375	394
	376	394
	377	394
	378	394
	379	394
	380	394
	381	394
	382	394
	383	394
	384	394
	385	394
	386	394
	387	394
	388	395
	389	395
	390	395
	391	395
	392	395
	393	395
	394	395
	395	395
	396	395
	397	395
	398	395
	399	395
	400	395
	401	395
	402	395
	403	395
	404	395
	405	395
	406	395
	407	395
	408	395
	409	395
	410	395
	411	395
	412	395
	413	395
	414	395
	415	395
	416	395
	417	395
	418	395
	419	395
	420	395
	421	395
	422	395
	423	395
	424	395
	425	395
	426	395
	427	395
	428	395
	429	395
	430	395
	431	395
	432	395
	433	395
	434	395
	435	395
	436	395
	437	395
	438	395
	439	395
	440	395
	441	395
	442	395
	443	395
	444	395
	445	395
	446	395
	447	395
	448	395
	449	395
	450	395
	451	395
	452	395
	453	395
	454	395
	455	395
	456	395
	457	395
	458	395
	459	395
	460	395
	461	395
	462	395
	463	395
	464	395
	465	395
	466	395
	467	395
	468	395
	469	395
	470	395
	471	395
	472	395
	473	395
	474	395
	475	395
	476	395
	477	395
	478	395
	479	395
	480	395
	481	395
	482	395
	483	395
	484	395
	485	395
	486	395
	487	395
	488	395
	489	395
	490	395
	491	395
	492	395
	493	395
	494	395
	495	395
	496	395
	497	395
	498	395
	499	395
	500	395
	501	395
	502	395
	503	395
	504	395
	505	395
	506	395
	507	395
	508	395
	509	395
	510	395
	511	395
	512	395
	513	395
	514	395
	515	395
	516	395
	517	395
	518	395
	519	395
	520	395
	521	395
	522	395
	523	395
	524	395
	525	395
	526	395
	527	395
	528	395
	529	395
	530	395
	531	395
	532	395
	533	395
	534	395
	535	395
	536	395
	537	395
	538	395
	539	395
	540	395
	541	395
	542	395
	543	395
	544	395
	545	395
	546	395
	547	395
	548	395
	549	395
	550	395
	551	395
	552	395
	553	395
	554	395
	555	395
	556	395
	557	395
	558	395
	559	395
	560	395
	561	395
	562	395
	563	395
	564	395
	565	395
	566	395
	567	395
	568	395
	569	395
	570	395
	571	395
	572	395
	573	395
	574	395
	575	395
	576	395
	577	395
	578	395
	579	395
	580	395
	581	395
	582	395
	583	395
	584	395
	585	395
	586	395
	587	395
	588	395
	589	395
	590	395
	591	395
	592	395
	593	395
	594	395
	595	395
	596	395
	597	395
	598	395
	599	395
	600	395
	601	395
	602	395
	603	395
	604	395
	605	395
	606	395
	607	395
	608	395
	609	395
	610	395
	611	395
	612	395
	613	395
	614	395
	615	395
	616	395
	617	395
	618	395
	619	395
	620	395
	621	395
	622	395
	623	395
	624	395
	625	395
	626	395
	627	395
	628	395
	629	395
	630	395
	631	395
	632	395
	633	395
	634	395
	635	395
	636	395
	637	395
	638	395
	639	395
	640	395
	641	395
	642	395
	643	395
	644	395
	645	395
	646	395
	647	395
	648	395
	649	395
	650	395
	651	395
	652	395
	653	395
	654	395
	655	395
	656	395
	657	395
	658	395
	659	395
	660	395
	661	395
	662	395
	663	395
	664	395
	665	395
	666	395
	667	395
	668	395
	669	395
	670	395
	671	395
	672	395
	673	395
	674	395
	675	395
	676	395
	677	395
	678	395
	679	395
	680	395
	681	395
	682	395
	683	395
	684	395
	685	395
	686	395
	687	395
	688	395
	689	395
	690	395
	691	395
	692	395
	693	395
	694	395
	695	395
	696	395
	697	395
	698	395
	699	395
	700	395
	701	395
	702	395
	703	395
	704	395
	705	395
	706	395
	707	395
	708	395
	709	395
	710	395
	711	395
	712	395
	713	395
	714	395
	715	395
	716	395
	717	395
	718	395
	719	395
	720	395
	721	395
	722	395
	723	395
	724	395
	725	395
	726	395
	727	395
	728	395
	729	395
	730	395
	731	395
	732	395
	733	395
	734	395
	735	395
	736	395
	737	395
	738	395
	739	395
	740	395
	741	395
	742	395
	743	395
	744	395
	745	395
	746	395
	747	395
	748	395
	749	395
	750	395
	751	395
	752	395
	753	395
	754	395
	755	395
	756	395
	757	395
	758	395
	759	395
	760	395
	761	395
	762	395
	763	395
	764	395
	765	395
	766	395
	767	395
	768	395
	769	395
	770	395
	771	395
	772	395
	773	395
	774	395
	775	395
	776	395
	777	395
	778	395
	779	395
	780	395
	781	395
	782	395
	783	395
	784	395
	785	395
	786	395
	787	395
	788	395
	789	395
	790	395
	791	395
	792	395
	793	395
	794	395
	795	395
	796	395
	797	395
	798	395
	799	395
	800	395
	801	395
	802	395
	803	395
	804	395
	805	395
	806	395
	807	395
	808	395
	809	395
	810	395
	811	395
	812	395
	813	395
	814	395
	815	395
	816	395
	817	395
	818	395
	819	395
	820	395
	821	395
	822	395
	823	395
	824	395
	825	395
	826	395
	827	395
	828	395
	829	395
	830	395
	831	395
	832	395
	833	395
	834	395
	835	395
	836	395
	837	395
	838	395
	839	395
	840	395
	841	395
	842	395
	843	395
	844	395
	845	395
	846	395
	847	395
	848	395
	849	395
	850	395
	851	395
	852	395
	853	395
	854	395
	855	395
	856	395
	857	395
	858	395
	859	395
	860	395
	861	395
	862	395
	863	395
	864	395
	865	395
	866	395
	867	395
	868	395
	869	395
	870	395
	871	395
	872	395
	873	395
	874	395
	875	395
	876	395
	877	395
	878	395
	879	395
	880	395
	881	395
	882	395
	883	395
	884	395
	885	395
	886	395
	887	395
	888	395
	889	395
	890	395
	891	395
	892	395
	893	395
	894	395
	895	395
	896	395
	897	395
	898	395
	899	395
	900	395
	901	395
	902	395
	903	395
	904	395
	905	395
	906	395
	907	395
	908	395
	909	395
	910	395
	911	395
	912	395
	913	395
	914	395
	915	395
	916	395
	917	395
	918	395
	919	395
	920	395
	921	395
	922	395
	923	395
	924	395
	925	395
	926	395
	927	395
	928	395
	929	395
	930	395
	931	395
	932	395
	933	395
	934	395
	935	395
	936	395
	937	395
	938	395
	939	395
	940	395
	941	395
	942	395
	943	395
	944	395
	945	395
	946	395
	947	395
	948	395
	949	395
	950	395
	951	395
	952	395
	953	395
	954	395
	955	395
	956	395
	957	395
	958	395
	959	395
	960	395
	961	395
	962	395
	963	395
	964	395
	965	395
	966	395
	967	395
	968	395
	969	395
	970	395
	971	395
	972	395
	973	395
	974	395
	975	395
	976	395
	977	395
	978	395
	979	395
	980	395
	981	395
	982	395
	983	395
	984	395
	985	395
	986	395
	987	395
	988	395
	989	395
	990	395
	991	395
	992	395
	993	395
	994	395
	995	395
	996	395
	997	395
	998	395
	999	395
	1000	395
	1001	395
	1002	395
	1003	395
	1004	395
	1005	395
	1006	395
	1007	395
	1008	395
	1009	395
	1010	395
	1011	395
	1012	395
	1013	395
	1014	395
	1015	395
	1016	395
	1017	395
	1018	395
	1019	395
	1020	395
	1021	395
	1022	395
	1023	395
	1024	395
	1025	395
	1026	395
	1027	395
	1028	395
	1029	395
	1030	395
	1031	395
	1032	395
	1033	395
	1034	395
	1035	395
	1036	395
	1037	395
	1038	395
	1039	395
	1040	395
	1041	395
	1042	395
	1043	395
	1044	395
	1045	395
	1046	395
	1047	395
	1048	395
	1049	395
	1050	395
	1051	395
	1052	395
	1053	395
	1054	395
	1055	395
	1056	395
	1057	395
	1058	395
	1059	395
	1060	395
	1061	395
	1062	395
	1063	395
	1064	395
	1065	395
	1066	395
	1067	395
	1068	395
	1069	395
	1070	395
	1071	395
	1072	395
	1073	395
	1074	395
	1075	395
	1076	395
	1077	395
	1078	395
	1079	395
	1080	395
	1081	395
	1082	395
	1083	395
	1084	395
	1085	395
	1086	395
	1087	395
	1088	395
	1089	395
	1090	395
	1091	395
	1092	395
	1093	395
	1094	395
	1095	395
	1096	395
	1097	395
	1098	395
	1099	395
	1100	395
	1101	395
	1102	395
	1103	395
	1104	395
	1105	395
	1106	395
	1107	395
	1108	395
	1109	395
	1110	395
	1111	395
	1112	395
	1113	395
	1114	395
	1115	395
	1116	395
	1117	395
	1118	395
	1119	395
	1120	395
	1121	395
	1122	395
	1123	395
	1124	395
	1125	395
	1126	395
	1127	395
	1128	395
	1129	395
	1130	395
	1131	395
	1132	395
	1133	395
	1134	395
	1135	395
	1136	395
	1137	395
	1138	395
	1139	395
	1140	395
	1141	395
	1142	395
	1143	395
	1144	395
	1145	395
	1146	395
	1147	395
	1148	395
	1149	395
	1150	395
	1151	395
	1152	395
	1153	395
	1154	395
	1155	395
	1156	395
	1157	395
	1158	395
	1159	395
	1160	395
	1161	395
	1162	395
	1163	395
	1164	395
	1165	395
	1166	395
	1167	395
	1168	395
	1169	395
	1170	395
	1171	395
	1172	395
	1173	395
	1174	395
	1175	395
	1176	395
	1177	395
	1178	395
	1179	395
	1180	395
	1181	395
	1182	395
	1183	395
	1184	395
	1185	395
	1186	395
	1187	395
	1188	395
	1189	395
	1190	395
	1191	395
	1192	395
	1193	395
	1194	395
	1195	395
	1196	395
	1197	395
	1198	395
	1199	395
	1200	395
	1201	395
	1202	395
	1203	395
	1204	395
	1205	395
	1206	395
	1207	395
	1208	395
	1209	395
	1210	395
	1211	395
	1212	395
	1213	395
	1214	395
	1215	395
	1216	395
	1217	395
	1218	395
	1219	395
	1220	395
	1221	395
	1222	395
	1223	395
	1224	395
	1225	395
	1226	395
	1227	395
	1228	395
	1229	395
	1230	395
	1231	395
	1232	395
	1233	395
	1234	395
	1235	395
	1236	395
	1237	395
	1238	395
	1239	395
	1240	395
	1241	395
	1242	395
	1243	395
	1244	395
	1245	395
	1246	395
	1247	395
	1248	395
	1249	395
	1250	395
	1251	395
	1252	395
	1253	395
	1254	395
	1255	395
	1256	395
	1257	395
	1258	395
	1259	395
	1260	395
	1261	395
	1262	395
	1263	395
	1264	395
	1265	395
	1266	395
	1267	395
	1268	395
	1269	395
	1270	395
	1271	395
	1272	395
	1273	395
	1274	395
	1275	395
	1276	395
	1277	395
	1278	395
	1279	395
	1280	395
	1281	395
	1282	395
	1283	395
	1284	395
	1285	395
	1286	395
	1287	395
	1288	395
	1289	395
	1290	395
	1291	395
	1292	395
	1293	395
	1294	395
	1295	395
	1296	395
	1297	395
	1298	395
	1299	395
	1300	395
	1301	395
	1302	395
	1303	395
	1304	395
	1305	395
	1306	395
	1307	395
	1308	395
	1309	395
	1310	395
	1311	395
	1312	395
	1313	395
	1314	395
	1315	395
	1316	395
	1317	395
	1318	395
	1319	395
	1320	395
	1321	395
	1322	395
	1323	395
	1324	395
	1325	395
	1326	395
	1327	395
	1328	395
	1329	395
	1330	395
	1331	395
	1332	395
	1333	395
	1334	395
	1335	395
	1336	395
	1337	395
	1338	395
	1339	395
	1340	395
	1341	395
	1342	395
	1343	395
	1344	395
	1345	395
	1346	395
	1347	395
	1348	395
	1349	395
	1350	395
	1351	395
	1352	395
	1353	395
	1354	395
	1355	395
	1356	395
	1357	395
	1358	395
	1359	395
	1360	395
	1361	395
	1362	395
	1363	395
	1364	395
	1365	395
	1366	395
	1367	395
	1368	395
	1369	395
	1370	395
	1371	395
	1372	395
	1373	395
	1374	395
	1375	395
	1376	395
	1377	395
	1378	395
	1379	395
	1380	395
	1381	395
	1382	395
	1383	395
	1384	395
	1385	395
	1386	395
	1387	395
	1388	395
	1389	395
	1390	395
	1391	395
	1392	395
	1393	395
	1394	395
	1395	395
	1396	395
	1397	395
	1398	395
	1399	395
	1400	395
	1401	395
	1402	395
	1403	395
	1404	395
	1405	395
	1406	395
	1407	395
	1408	395
	1409	395
	1410	395
	1411	395
	1412	395
	1413	395
	1414	395
	1415	395
	1416	395
	1417	395
	1418	395
	1419	395
	1420	395
	1421	395
	1422	395
	1423	395
	1424	395
	1425	395
	1426	395
	1427	395
	1428	395
	1429	395
	1430	395
	1431	395
	1432	395
	1433	395
	1434	395
	1435	395
	1436	395
	1437	395
	1438	395
	1439	395
	1440	395
	1441	395
	1442	395
	1443	395
	1444	395
	1445	395
	1446	395
	1447	395
	1448	395
	1449	395
	1450	395
	1451	395
	1452	395
	1453	395
	1454	395
	1455	395
	1456	395
	1457	395
	1458	395
	1459	395
	1460	395
	1461	395
	1462	395
	1463	395
	1464	395
	1465	395
	1466	395
	1467	395
	1468	395
	1469	395
	1470	395
	1471	395
	1472	395
	1473	395
	1474	395
	1475	395
	1476	395
	1477	395
	1478	395
	1479	395
	1480	395
	1481	395
	1482	395
	1483	395
	1484	395
	1485	395
	1486	395
	1487	395
	1488	395
	1489	395
	1490	395
	1491	395
	1492	395
	1493	395
	1494	395
	1495	395
	1496	395
	1497	395
	1498	395
	1499	395
	1500	395
	1501	395
	1502	395
	1503	395
	1504	395
	1505	395
	1506	395
	1507	395
	1508	395
	1509	395
	1510	395
	1511	395
	1512	395
	1513	395
	1514	395
	1515	395
	1516	395
	1517	395
	1518	395
	1519	395
	1520	395
	1521	395
	1522	395
	1523	395
	1524	395
	1525	395
	1526	395
	1527	395
	1528	395
	1529	395
	1530	395
	1531	395
	1532	395
	1533	395
	1534	395
	1535	395
	1536	395
	1537	395
	1538	395
	1539	395
	1540	395
	1541	395
	1542	395
	1543	395
	1544	395
	1545	395
	1546	395
	1547	395
	1548	395
	1549	395
	1550	395
	1551	395
	1552	395
	1553	395
	1554	395
	1555	395
	1556	395
	1557	395
	1558	395
	1559	395
	1560	395
	1561	395
	1562	395
	1563	395
	1564	395
	1565	395
	1566	395
	1567	395
	1568	395
	1569	395
	1570	395
	1571	395
	1572	395
	1573	395
	1574	395
	1575	395
	1576	395
	1577	395
	1578	395
	1579	395
	1580	395
	1581	395
	1582	395
	1583	395
	1584	395
	1585	395
	1586	395
	1587	395
	1588	395
	1589	395
	1590	395
	1591	395
	1592	395
	1593	395
	1594	395
	1595	395
	1596	395
	1597	395
	1598	395
	1599	395
	1600	395
	1601	395
	1602	395
	1603	395
	1604	395
	1605	395
	1606	395
	1607	395
	1608	395
	1609	395
	1610	395
	1611	395
	1612	395
	1613	395
	1614	395
	1615	395
	1616	395
	1617	395
	1618	395
	1619	395
	1620	395
	1621	395
	1622	395
	1623	395
	1624	395
	1625	395
	1626	395
	1627	395
	1628	395
	1629	395
	1630	395
	1631	395
	1632	395
	1633	395
	1634	395
	1635	395
	1636	395
	1637	395
	1638	395
	1639	395
	1640	395
	1641	395
	1642	395
	1643	395
	1644	395
	1645	395
	1646	395
	1647	395
	1648	395
	1649	395
	1650	395
	1651	395
	1652	395
	1653	395
	1654	395
	1655	395
	1656	395
	1657	395
	1658	395
	1659	395
	1660	395
	1661	395
	1662	395
	1663	395
	1664	395
	1665	395
	1666	395
	1667	395
	1668	395
	1669	395
	1670	395
	1671	395
	1672	395
	1673	395
	1674	395
	1675	395
	1676	395
	1677	395
	1678	395
	1679	395
	1680	395
	1681	395
	1682	395
	1683	395
	1684	395
	1685	395
	1686	395
	1687	395
	1688	395
	1689	395
	1690	395
	1691	395
	1692	395
	1693	395
	1694	395
	1695	395
	1696	395
	1697	395
	1698	395
	1699	395
	1700	395
	1701	395
	1702	395
	1703	395
	1704	395
	1705	395
	1706	395
	1707	395
	1708	395
	1709	395
	1710	395
	1711	395
	1712	395
	1713	395
	1714	395
	1715	395
	1716	395
	1717	395
	1718	395
	1719	395
	1720	395
	1721	395
	1722	395
	1723	395
	1724	395
	1725	395
	1726	395
	1727	395
	1728	395
	1729	395
	1730	395
	1731	395
	1732	395
	1733	395
	1734	395
	1735	395
	1736	395
	1737	395
	1738	395
	1739	395
	1740	395
	1741	395
	1742	395
	1743	395
	1744	395
	1745	395
	1746	395
	1747	395
	1748	395
	1749	395
	1750	395
	1751	395
	1752	395
	1753	395
	1754	395
	1755	395
	1756	395
	1757	395
	1758	395
	1759	395
	1760	395
	1761	395
	1762	395
	1763	395
	1764	395
	1765	395
	1766	395
	1767	395
	1768	395
	1769	395
	1770	395
	1771	395
	1772	395
	1773	395
	1774	395
	1775	395
	1776	395
	1777	395
	1778	395
	1779	395
	1780	395
	1781	395
	1782	395
	1783	395
	1784	395
	1785	395
	1786	395
	1787	395
	1788	395
	1789	395
	1790	395
	1791	395
	1792	395
	1793	395
	1794	395
	1795	395
	1796	395
	1797	395
	1798	395
	1799	395
	1800	395
	1801	395
	1802	395
	1803	395
	1804	395
	1805	395
	1806	395
	1807	395
	1808	395
	1809	395
	1810	395
	1811	395
	1812	395
	1813	395
	1814	395
	1815	395
	1816	395
	1817	395
	1818	395
	1819	395
	1820	395
	1821	395
	1822	395
	1823	395
	1824	395
	1825	395
	1826	395
	1827	395
	1828	395
	1829	395
	1830	395
	1831	395
	1832	395
	1833	395
	1834	395
	1835	395
	1836	395
	1837	395
	1838	395
	1839	395
	1840	395
	1841	395
	1842	395
	1843	395
	1844	395
	1845	395
	1846	395
	1847	395
	1848	395
	1849	395
	1850	395
	1851	395
	1852	395
	1853	395
	1854	395
	1855	395
	1856	395
	1857	395
	1858	395
	1859	395
	1860	395
	1861	395
	1862	395
	1863	395
	1864	395
	1865	395
	1866	395
	1867	395
	1868	395
	1869	395
	1870	395
	1871	395
	1872	395
	1873	395
	1874	395
	1875	395
	1876	395
	1877	395
	1878	395
	1879	395
	1880	395
	1881	395
	1882	395
	1883	395
	1884	395
	1885	395
	1886	395
	1887	395
	1888	395
	1889	395
	1890	395
	1891	395
	1892	395
	1893	395
	1894	395
	1895	395
	1896	395
	1897	395
	1898	395
	1899	395
	1900	395
	1901	395
	1902	395
	1903	395
	1904	395
	1905	395
	1906	395
	1907	395
	1908	395
	1909	395
	1910	395
	1911	395
	1912	395
	1913	395
	1914	395
	1915	395
	1916	395
	1917	395
	1918	395
	1919	395
	1920	395
	1921	395
	1922	395
	1923	395
	1924	395
	1925	395
	1926	395
	1927	395
	1928	395
	1929	395
	1930	395
	1931	395
	1932	395
	1933	395
	1934	395
	1935	395
	1936	395
	1937	395
	1938	395
	1939	395
	1940	395
	1941	395
	1942	395
	1943	395
	1944	395
	1945	395
	1946	395
	1947	395
	1948	395
	1949	395
	1950	395
	1951	395
	1952	395
	1953	395
	1954	395
	1955	395
	1956	395
	1957	395
	1958	395
	1959	395
	1960	395
	1961	395
	1962	395
	1963	395
	1964	395
	1965	395
	1966	395
	1967	395
	1968	395
	1969	395
	1970	395
	1971	395
	1972	395
	1973	395
	1974	395
	1975	395
	1976	395
	1977	395
	1978	395
	1979	395
	1980	395
	1981	395
	1982	395
	1983	395
	1984	395
	1985	395
	1986	395
	1987	395
	1988	395
	1989	395
	1990	395
	1991	395
	1992	395
	1993	395
	1994	395
	1995	395
	1996	395
	1997	395
	1998	395
[truncated: 14,123 more rows]

## Sheet: Fig. 4B
Figure 4B
	Sequence	Reconstruction model output
Data	1	Oxidation
	2	Oxidation
	3	Oxidation
	4	Oxidation
	5	Oxidation
	6	Oxidation
	7	Oxidation
	8	Oxidation
	9	Oxidation
	10	Oxidation
	11	Oxidation
	12	Oxidation
	13	Oxidation
	14	Oxidation
	15	Oxidation
	16	Oxidation
	17	Oxidation
	18	Oxidation
	19	Oxidation
	20	Oxidation
	21	Oxidation
	22	Oxidation
	23	Oxidation
	24	Oxidation
	25	Oxidation
	26	Oxidation
	27	Oxidation
	28	Oxidation
	29	Oxidation
	30	Oxidation
	31	Oxidation
	32	Oxidation
	33	Oxidation
	34	Oxidation
	35	Oxidation
	36	Oxidation
	37	Oxidation
	38	Oxidation
	39	Oxidation
	40	Oxidation
	41	Oxidation
	42	Oxidation
	43	Oxidation
	44	Oxidation
	45	Oxidation
	46	Oxidation
	47	Oxidation
	48	Oxidation
	49	Oxidation
	50	Oxidation
	51	Oxidation
	52	Oxidation
	53	Oxidation
	54	Oxidation
	55	Oxidation
	56	Oxidation
	57	Oxidation
	58	Oxidation
	59	Oxidation
	60	Oxidation
	61	Oxidation
	62	Oxidation
	63	Oxidation
	64	Oxidation
	65	Oxidation
	66	Oxidation
	67	Oxidation
	68	Oxidation
	69	Oxidation
	70	Oxidation
	71	Oxidation
	72	Oxidation
	73	Oxidation
	74	Oxidation
	75	Oxidation
	76	Oxidation
	77	Oxidation
	78	Oxidation
	79	Oxidation
	80	Oxidation
	81	Oxidation
	82	Oxidation
	83	Oxidation
	84	Oxidation
	85	Oxidation
	86	Oxidation
	87	Oxidation
	88	Oxidation
	89	Oxidation
	90	Oxidation
	91	Oxidation
	92	Oxidation
	93	Oxidation
	94	Oxidation
	95	Oxidation
	96	Oxidation
	97	Oxidation
	98	Oxidation
	99	Oxidation
	100	Oxidation
	101	Oxidation
	102	Oxidation
	103	Oxidation
	104	Oxidation
	105	Oxidation
	106	Oxidation
	107	Oxidation
	108	Oxidation
	109	Oxidation
	110	Oxidation
	111	Oxidation
	112	Oxidation
	113	Oxidation
	114	Oxidation
	115	Oxidation
	116	Oxidation
	117	Oxidation
	118	Oxidation
	119	Oxidation
	120	Oxidation
	121	Oxidation
	122	Oxidation
	123	Oxidation
	124	Oxidation
	125	Oxidation
	126	Oxidation
	127	Oxidation
	128	Oxidation
	129	Oxidation
	130	Oxidation
	131	Oxidation
	132	Oxidation
	133	Oxidation
	134	Oxidation
	135	Oxidation
	136	Oxidation
	137	Oxidation
	138	Oxidation
	139	Oxidation
	140	Oxidation
	141	Oxidation
	142	Oxidation
	143	Oxidation
	144	Oxidation
	145	Oxidation
	146	Oxidation
	147	Oxidation
	148	Oxidation
	149	Oxidation
	150	Oxidation
	151	Oxidation
	152	Oxidation
	153	Oxidation
	154	Oxidation
	155	Oxidation
	156	Oxidation
	157	Oxidation
	158	Oxidation
	159	Oxidation
	160	Oxidation
	161	Oxidation
	162	Oxidation
	163	Oxidation
	164	Oxidation
	165	Oxidation
	166	Oxidation
	167	Oxidation
	168	Oxidation
	169	Oxidation
	170	Oxidation
	171	Oxidation
	172	Oxidation
	173	Oxidation
	174	Oxidation
	175	Oxidation
	176	Oxidation
	177	Oxidation
	178	Oxidation
	179	Oxidation
	180	Oxidation
	181	Oxidation
	182	Oxidation
	183	Oxidation
	184	Oxidation
	185	Oxidation
	186	Oxidation
	187	Oxidation
	188	Oxidation
	189	Oxidation
	190	Oxidation
	191	Oxidation
	192	Oxidation
	193	Oxidation
	194	Oxidation
	195	Oxidation
	196	Oxidation
	197	Oxidation
	198	Oxidation
	199	Oxidation
	200	Oxidation
	201	Oxidation
	202	Oxidation
	203	Oxidation
	204	Oxidation
	205	Oxidation
	206	Oxidation
	207	Oxidation
	208	Oxidation
	209	Oxidation
	210	Oxidation
	211	Oxidation
	212	Oxidation
	213	Oxidation
	214	Oxidation
	215	Oxidation
	216	Oxidation
	217	Oxidation
	218	Oxidation
	219	Oxidation
	220	Oxidation
	221	Oxidation
	222	Oxidation
	223	Oxidation
	224	Oxidation
	225	Oxidation
	226	Oxidation
	227	Oxidation
	228	Oxidation
	229	Oxidation
	230	Oxidation
	231	Oxidation
	232	Oxidation
	233	Oxidation
	234	Oxidation
	235	Oxidation
	236	Oxidation
	237	Oxidation
	238	Oxidation
	239	Oxidation
	240	Oxidation
	241	Oxidation
	242	Oxidation
	243	Oxidation
	244	Oxidation
	245	Oxidation
	246	Oxidation
	247	Oxidation
	248	Oxidation
	249	Oxidation
	250	Oxidation
	251	Oxidation
	252	Oxidation
	253	Oxidation
	254	Oxidation
	255	Oxidation
	256	Oxidation
	257	Oxidation
	258	Oxidation
	259	Oxidation
	260	Oxidation
	261	Oxidation
	262	Oxidation
	263	Oxidation
	264	Oxidation
	265	Oxidation
	266	Oxidation
	267	Oxidation
	268	Oxidation
	269	Oxidation
	270	Oxidation
	271	Oxidation
	272	Oxidation
	273	Oxidation
	274	Oxidation
	275	Oxidation
	276	Oxidation
	277	Oxidation
	278	Oxidation
	279	Oxidation
	280	Oxidation
	281	Oxidation
	282	Oxidation
	283	Oxidation
	284	Oxidation
	285	Oxidation
	286	Oxidation
	287	Oxidation
	288	Oxidation
	289	Oxidation
	290	Oxidation
	291	Oxidation
	292	Oxidation
	293	Oxidation
	294	Oxidation
	295	Oxidation
	296	Oxidation
	297	Oxidation
	298	Oxidation
	299	Oxidation
	300	Oxidation
	301	Oxidation
	302	Oxidation
	303	Oxidation
	304	Oxidation
	305	Oxidation
	306	Oxidation
	307	Oxidation
	308	Oxidation
	309	Oxidation
	310	Oxidation
	311	Oxidation
	312	Oxidation
	313	Oxidation
	314	Oxidation
	315	Oxidation
	316	Oxidation
	317	Oxidation
	318	Oxidation
	319	Oxidation
	320	Oxidation
	321	Oxidation
	322	Oxidation
	323	Oxidation
	324	Oxidation
	325	Oxidation
	326	Oxidation
	327	Oxidation
	328	Oxidation
	329	Oxidation
	330	Oxidation
	331	Oxidation
	332	Oxidation
	333	Oxidation
	334	Oxidation
	335	Oxidation
	336	Oxidation
	337	Oxidation
	338	Oxidation
	339	Oxidation
	340	Oxidation
	341	Oxidation
	342	Oxidation
	343	Oxidation
	344	Oxidation
	345	Oxidation
	346	Oxidation
	347	Oxidation
	348	Oxidation
	349	Oxidation
	350	Oxidation
	351	Oxidation
	352	Oxidation
	353	Oxidation
	354	Oxidation
	355	Oxidation
	356	Oxidation
	357	Oxidation
	358	Oxidation
	359	Oxidation
	360	Oxidation
	361	Oxidation
	362	Oxidation
	363	Oxidation
	364	Oxidation
	365	Oxidation
	366	Oxidation
	367	Oxidation
	368	Oxidation
	369	Oxidation
	370	Oxidation
	371	Oxidation
	372	Oxidation
	373	Oxidation
	374	Oxidation
	375	Oxidation
	376	Oxidation
	377	Oxidation
	378	Oxidation
	379	Oxidation
	380	Oxidation
	381	Oxidation
	382	Oxidation
	383	Oxidation
	384	Oxidation
	385	Oxidation
	386	Oxidation
	387	Oxidation
	388	Oxidation
	389	Oxidation
	390	Oxidation
	391	Oxidation
	392	Oxidation
	393	Oxidation
	394	Oxidation
	395	Oxidation
	396	Oxidation
	397	Oxidation
	398	Oxidation
	399	Oxidation
	400	Oxidation
	401	Oxidation
	402	Oxidation
	403	Oxidation
	404	Oxidation
	405	Oxidation
	406	Oxidation
	407	Oxidation
	408	Oxidation
	409	Oxidation
	410	Oxidation
	411	Oxidation
	412	Oxidation
	413	Oxidation
	414	Oxidation
	415	Oxidation
	416	Oxidation
	417	Oxidation
	418	Oxidation
	419	Oxidation
	420	Oxidation
	421	Oxidation
	422	Oxidation
	423	Oxidation
	424	Oxidation
	425	Oxidation
	426	Oxidation
	427	Oxidation
	428	Oxidation
	429	Oxidation
	430	Oxidation
	431	Oxidation
	432	Oxidation
	433	Oxidation
	434	Oxidation
	435	Oxidation
	436	Oxidation
	437	Oxidation
	438	Oxidation
	439	Oxidation
	440	Oxidation
	441	Oxidation
	442	Oxidation
	443	Oxidation
	444	Oxidation
	445	Oxidation
	446	Oxidation
	447	Oxidation
	448	Oxidation
	449	Oxidation
	450	Oxidation
	451	Oxidation
	452	Oxidation
	453	Oxidation
	454	Oxidation
	455	Oxidation
	456	Oxidation
	457	Oxidation
	458	Oxidation
	459	Oxidation
	460	Oxidation
	461	Oxidation
	462	Oxidation
	463	Oxidation
	464	Oxidation
	465	Oxidation
	466	Oxidation
	467	Oxidation
	468	Oxidation
	469	Oxidation
	470	Oxidation
	471	Oxidation
	472	Oxidation
	473	Oxidation
	474	Oxidation
	475	Oxidation
	476	Oxidation
	477	Oxidation
	478	Oxidation
	479	Oxidation
	480	Oxidation
	481	Oxidation
	482	Oxidation
	483	Oxidation
	484	Oxidation
	485	Oxidation
	486	Oxidation
	487	Oxidation
	488	Oxidation
	489	Oxidation
	490	Oxidation
	491	Oxidation
	492	Oxidation
	493	Oxidation
	494	Oxidation
	495	Oxidation
	496	Oxidation
	497	Oxidation
	498	Oxidation
	499	Oxidation
	500	Oxidation
	501	Oxidation
	502	Oxidation
	503	Oxidation
	504	Oxidation
	505	Oxidation
	506	Oxidation
	507	Oxidation
	508	Oxidation
	509	Oxidation
	510	Oxidation
	511	Oxidation
	512	Oxidation
	513	Oxidation
	514	Oxidation
	515	Oxidation
	516	Oxidation
	517	Oxidation
	518	Oxidation
	519	Oxidation
	520	Oxidation
	521	Oxidation
	522	Oxidation
	523	Oxidation
	524	Oxidation
	525	Oxidation
	526	Oxidation
	527	Oxidation
	528	Oxidation
	529	Oxidation
	530	Oxidation
	531	Oxidation
	532	Oxidation
	533	Oxidation
	534	Oxidation
	535	Oxidation
	536	Oxidation
	537	Oxidation
	538	Oxidation
	539	Oxidation
	540	Oxidation
	541	Oxidation
	542	Oxidation
	543	Oxidation
	544	Oxidation
	545	Oxidation
	546	Oxidation
	547	Oxidation
	548	Oxidation
	549	Oxidation
	550	Oxidation
	551	Oxidation
	552	Oxidation
	553	Oxidation
	554	Oxidation
	555	Oxidation
	556	Oxidation
	557	Oxidation
	558	Oxidation
	559	Oxidation
	560	Oxidation
	561	Oxidation
	562	Oxidation
	563	Oxidation
	564	Oxidation
	565	Oxidation
	566	Oxidation
	567	Oxidation
	568	Oxidation
	569	Oxidation
	570	Oxidation
	571	Oxidation
	572	Oxidation
	573	Oxidation
	574	Oxidation
	575	Oxidation
	576	Oxidation
	577	Oxidation
	578	Oxidation
	579	Oxidation
	580	Oxidation
	581	Oxidation
	582	Oxidation
	583	Oxidation
	584	Oxidation
	585	Oxidation
	586	Oxidation
	587	Oxidation
	588	Oxidation
	589	Oxidation
	590	Oxidation
	591	Oxidation
	592	Oxidation
	593	Oxidation
	594	Oxidation
	595	Oxidation
	596	Oxidation
	597	Oxidation
	598	Oxidation
	599	Oxidation
	600	Oxidation
	601	Oxidation
	602	Oxidation
	603	Oxidation
	604	Oxidation
	605	Oxidation
	606	Oxidation
	607	Oxidation
	608	Oxidation
	609	Oxidation
	610	Oxidation
	611	Oxidation
	612	Oxidation
	613	Oxidation
	614	Oxidation
	615	Oxidation
	616	Oxidation
	617	Oxidation
	618	Oxidation
	619	Oxidation
	620	Oxidation
	621	Oxidation
	622	Oxidation
	623	Oxidation
	624	Oxidation
	625	Oxidation
	626	Oxidation
	627	Oxidation
	628	Oxidation
	629	Oxidation
	630	Oxidation
	631	Oxidation
	632	Oxidation
	633	Oxidation
	634	Oxidation
	635	Oxidation
	636	Oxidation
	637	Oxidation
	638	Oxidation
	639	Oxidation
	640	Oxidation
	641	Oxidation
	642	Oxidation
	643	Oxidation
	644	Oxidation
	645	Oxidation
	646	Oxidation
	647	Oxidation
	648	Oxidation
	649	Oxidation
	650	Oxidation
	651	Oxidation
	652	Oxidation
	653	Oxidation
	654	Oxidation
	655	Oxidation
	656	Oxidation
	657	Oxidation
	658	Oxidation
	659	Oxidation
	660	Oxidation
	661	Oxidation
	662	Oxidation
	663	Oxidation
	664	Oxidation
	665	Oxidation
	666	Oxidation
	667	Oxidation
	668	Oxidation
	669	Oxidation
	670	Oxidation
	671	Oxidation
	672	Oxidation
	673	Oxidation
	674	Oxidation
	675	Oxidation
	676	Oxidation
	677	Oxidation
	678	Oxidation
	679	Oxidation
	680	Oxidation
	681	Oxidation
	682	Oxidation
	683	Oxidation
	684	Oxidation
	685	Oxidation
	686	Oxidation
	687	Oxidation
	688	Oxidation
	689	Oxidation
	690	Oxidation
	691	Oxidation
	692	Oxidation
	693	Oxidation
	694	Oxidation
	695	Oxidation
	696	Oxidation
	697	Oxidation
	698	Oxidation
	699	Oxidation
	700	Oxidation
	701	Oxidation
	702	Oxidation
	703	Oxidation
	704	Oxidation
	705	Oxidation
	706	Oxidation
	707	Oxidation
	708	Oxidation
	709	Oxidation
	710	Oxidation
	711	Oxidation
	712	Oxidation
	713	Oxidation
	714	Oxidation
	715	Oxidation
	716	Oxidation
	717	Oxidation
	718	Oxidation
	719	Oxidation
	720	Oxidation
	721	Oxidation
	722	Oxidation
	723	Oxidation
	724	Oxidation
	725	Oxidation
	726	Oxidation
	727	Oxidation
	728	Oxidation
	729	Oxidation
	730	Oxidation
	731	Oxidation
	732	Oxidation
	733	Oxidation
	734	Oxidation
	735	Oxidation
	736	Oxidation
	737	Oxidation
	738	Oxidation
	739	Oxidation
	740	Oxidation
	741	Oxidation
	742	Oxidation
	743	Oxidation
	744	Oxidation
	745	Oxidation
	746	Oxidation
	747	Oxidation
	748	Oxidation
	749	Oxidation
	750	Oxidation
	751	Oxidation
	752	Oxidation
	753	Oxidation
	754	Oxidation
	755	Oxidation
	756	Oxidation
	757	Oxidation
	758	Oxidation
	759	Oxidation
	760	Oxidation
	761	Oxidation
	762	Oxidation
	763	Oxidation
	764	Oxidation
	765	Oxidation
	766	Oxidation
	767	Oxidation
	768	Oxidation
	769	Oxidation
	770	Oxidation
	771	Oxidation
	772	Oxidation
	773	Oxidation
	774	Oxidation
	775	Oxidation
	776	Oxidation
	777	Oxidation
	778	Oxidation
	779	Oxidation
	780	Oxidation
	781	Oxidation
	782	Oxidation
	783	Oxidation
	784	Oxidation
	785	Oxidation
	786	Oxidation
	787	Oxidation
	788	Oxidation
	789	Oxidation
	790	Oxidation
	791	Oxidation
	792	Oxidation
	793	Oxidation
	794	Oxidation
	795	Oxidation
	796	Oxidation
	797	Oxidation
	798	Oxidation
	799	Oxidation
	800	Oxidation
	801	Oxidation
	802	Oxidation
	803	Oxidation
	804	Oxidation
	805	Oxidation
	806	Oxidation
	807	Oxidation
	808	Oxidation
	809	Oxidation
	810	Oxidation
	811	Oxidation
	812	Oxidation
	813	Oxidation
	814	Oxidation
	815	Oxidation
	816	Oxidation
	817	Oxidation
	818	Oxidation
	819	Oxidation
	820	Oxidation
	821	Oxidation
	822	Oxidation
	823	Oxidation
	824	Oxidation
	825	Oxidation
	826	Oxidation
	827	Oxidation
	828	Oxidation
	829	Oxidation
	830	Oxidation
	831	Oxidation
	832	Oxidation
	833	Oxidation
	834	Oxidation
	835	Oxidation
	836	Oxidation
	837	Oxidation
	838	Oxidation
	839	Oxidation
	840	Oxidation
	841	Oxidation
	842	Oxidation
	843	Oxidation
	844	Oxidation
	845	Oxidation
	846	Oxidation
	847	Oxidation
	848	Oxidation
	849	Oxidation
	850	Oxidation
	851	Oxidation
	852	Oxidation
	853	Oxidation
	854	Oxidation
	855	Oxidation
	856	Oxidation
	857	Oxidation
	858	Oxidation
	859	Oxidation
	860	Oxidation
	861	Oxidation
	862	Oxidation
	863	Oxidation
	864	Oxidation
	865	Oxidation
	866	Oxidation
	867	Oxidation
	868	Oxidation
	869	Oxidation
	870	Oxidation
	871	Oxidation
	872	Oxidation
	873	Oxidation
	874	Oxidation
	875	Oxidation
	876	Oxidation
	877	Oxidation
	878	Oxidation
	879	Oxidation
	880	Oxidation
	881	Oxidation
	882	Oxidation
	883	Oxidation
	884	Oxidation
	885	Oxidation
	886	Oxidation
	887	Oxidation
	888	Oxidation
	889	Oxidation
	890	Oxidation
	891	Oxidation
	892	Oxidation
	893	Oxidation
	894	Oxidation
	895	Oxidation
	896	Oxidation
	897	Oxidation
	898	Oxidation
	899	Oxidation
	900	Oxidation
	901	Oxidation
	902	Oxidation
	903	Oxidation
	904	Oxidation
	905	Oxidation
	906	Oxidation
	907	Oxidation
	908	Oxidation
	909	Oxidation
	910	Oxidation
	911	Oxidation
	912	Oxidation
	913	Oxidation
	914	Oxidation
	915	Oxidation
	916	Oxidation
	917	Oxidation
	918	Oxidation
	919	Oxidation
	920	Oxidation
	921	Oxidation
	922	Oxidation
	923	Oxidation
	924	Oxidation
	925	Oxidation
	926	Oxidation
	927	Oxidation
	928	Oxidation
	929	Oxidation
	930	Oxidation
	931	Oxidation
	932	Oxidation
	933	Oxidation
	934	Oxidation
	935	Oxidation
	936	Oxidation
	937	Oxidation
	938	Oxidation
	939	Oxidation
	940	Oxidation
	941	Oxidation
	942	Oxidation
	943	Oxidation
	944	Oxidation
	945	Oxidation
	946	Oxidation
	947	Oxidation
	948	Oxidation
	949	Oxidation
	950	Oxidation
	951	Oxidation
	952	Oxidation
	953	Oxidation
	954	Oxidation
	955	Oxidation
	956	Oxidation
	957	Oxidation
	958	Oxidation
	959	Oxidation
	960	Oxidation
	961	Oxidation
	962	Oxidation
	963	Oxidation
	964	Oxidation
	965	Oxidation
	966	Oxidation
	967	Oxidation
	968	Oxidation
	969	Oxidation
	970	Oxidation
	971	Oxidation
	972	Oxidation
	973	Oxidation
	974	Oxidation
	975	Oxidation
	976	Oxidation
	977	Oxidation
	978	Oxidation
	979	Oxidation
	980	Oxidation
	981	Oxidation
	982	Oxidation
	983	Oxidation
	984	Oxidation
	985	Oxidation
	986	Oxidation
	987	Oxidation
	988	Oxidation
	989	Oxidation
	990	Oxidation
	991	Oxidation
	992	Oxidation
	993	Oxidation
	994	Oxidation
	995	Oxidation
	996	Oxidation
	997	Oxidation
	998	Oxidation
	999	Oxidation
	1000	Oxidation
	1001	Oxidation
	1002	Oxidation
	1003	Oxidation
	1004	Oxidation
	1005	Oxidation
	1006	Oxidation
	1007	Oxidation
	1008	Oxidation
	1009	Oxidation
	1010	Oxidation
	1011	Oxidation
	1012	Oxidation
	1013	Oxidation
	1014	Oxidation
	1015	Oxidation
	1016	Oxidation
	1017	Oxidation
	1018	Oxidation
	1019	Oxidation
	1020	Oxidation
	1021	Oxidation
	1022	Oxidation
	1023	Oxidation
	1024	Oxidation
	1025	Oxidation
	1026	Oxidation
	1027	Oxidation
	1028	Oxidation
	1029	Oxidation
	1030	Oxidation
	1031	Oxidation
	1032	Oxidation
	1033	Oxidation
	1034	Oxidation
	1035	Oxidation
	1036	Oxidation
	1037	Oxidation
	1038	Oxidation
	1039	Oxidation
	1040	Oxidation
	1041	Oxidation
	1042	Oxidation
	1043	Oxidation
	1044	Oxidation
	1045	Oxidation
	1046	Oxidation
	1047	Oxidation
	1048	Oxidation
	1049	Oxidation
	1050	Oxidation
	1051	Oxidation
	1052	Oxidation
	1053	Oxidation
	1054	Oxidation
	1055	Oxidation
	1056	Oxidation
	1057	Oxidation
	1058	Oxidation
	1059	Oxidation
	1060	Oxidation
	1061	Oxidation
	1062	Oxidation
	1063	Oxidation
	1064	Oxidation
	1065	Oxidation
	1066	Oxidation
	1067	Oxidation
	1068	Oxidation
	1069	Oxidation
	1070	Oxidation
	1071	Oxidation
	1072	Oxidation
	1073	Oxidation
	1074	Oxidation
	1075	Oxidation
	1076	Oxidation
	1077	Oxidation
	1078	Oxidation
	1079	Oxidation
	1080	Oxidation
	1081	Oxidation
	1082	Oxidation
	1083	Oxidation
	1084	Oxidation
	1085	Oxidation
	1086	Oxidation
	1087	Oxidation
	1088	Oxidation
	1089	Oxidation
	1090	Oxidation
	1091	Oxidation
	1092	Oxidation
	1093	Oxidation
	1094	Oxidation
	1095	Oxidation
	1096	Oxidation
	1097	Oxidation
	1098	Oxidation
	1099	Oxidation
	1100	Oxidation
	1101	Oxidation
	1102	Oxidation
	1103	Oxidation
	1104	Oxidation
	1105	Oxidation
	1106	Oxidation
	1107	Oxidation
	1108	Oxidation
	1109	Oxidation
	1110	Oxidation
	1111	Oxidation
	1112	Oxidation
	1113	Oxidation
	1114	Oxidation
	1115	Oxidation
	1116	Oxidation
	1117	Oxidation
	1118	Oxidation
	1119	Oxidation
	1120	Oxidation
	1121	Oxidation
	1122	Oxidation
	1123	Oxidation
	1124	Oxidation
	1125	Oxidation
	1126	Oxidation
	1127	Oxidation
	1128	Oxidation
	1129	Oxidation
	1130	Oxidation
	1131	Oxidation
	1132	Oxidation
	1133	Oxidation
	1134	Oxidation
	1135	Oxidation
	1136	Oxidation
	1137	Oxidation
	1138	Oxidation
	1139	Oxidation
	1140	Oxidation
	1141	Oxidation
	1142	Oxidation
	1143	Oxidation
	1144	Oxidation
	1145	Oxidation
	1146	Oxidation
	1147	Oxidation
	1148	Oxidation
	1149	Oxidation
	1150	Oxidation
	1151	Oxidation
	1152	Oxidation
	1153	Oxidation
	1154	Oxidation
	1155	Oxidation
	1156	Oxidation
	1157	Oxidation
	1158	Oxidation
	1159	Oxidation
	1160	Oxidation
	1161	Oxidation
	1162	Oxidation
	1163	Oxidation
	1164	Oxidation
	1165	Oxidation
	1166	Oxidation
	1167	Oxidation
	1168	Oxidation
	1169	Oxidation
	1170	Oxidation
	1171	Oxidation
	1172	Oxidation
	1173	Oxidation
	1174	Oxidation
	1175	Oxidation
	1176	Oxidation
	1177	Oxidation
	1178	Oxidation
	1179	Oxidation
	1180	Oxidation
	1181	Oxidation
	1182	Oxidation
	1183	Oxidation
	1184	Oxidation
	1185	Oxidation
	1186	Oxidation
	1187	Oxidation
	1188	Oxidation
	1189	Oxidation
	1190	Oxidation
	1191	Oxidation
	1192	Oxidation
	1193	Oxidation
	1194	Oxidation
	1195	Oxidation
	1196	Oxidation
	1197	Oxidation
	1198	Oxidation
	1199	Oxidation
	1200	Oxidation
	1201	Oxidation
	1202	Oxidation
	1203	Oxidation
	1204	Oxidation
	1205	Oxidation
	1206	Oxidation
	1207	Oxidation
	1208	Oxidation
	1209	Oxidation
	1210	Oxidation
	1211	Oxidation
	1212	Oxidation
	1213	Oxidation
	1214	Oxidation
	1215	Oxidation
	1216	Oxidation
	1217	Oxidation
	1218	Oxidation
	1219	Oxidation
	1220	Oxidation
	1221	Oxidation
	1222	Oxidation
	1223	Oxidation
	1224	Oxidation
	1225	Oxidation
	1226	Oxidation
	1227	Oxidation
	1228	Oxidation
	1229	Oxidation
	1230	Oxidation
	1231	Oxidation
	1232	Oxidation
	1233	Oxidation
	1234	Oxidation
	1235	Oxidation
	1236	Oxidation
	1237	Oxidation
	1238	Oxidation
	1239	Oxidation
	1240	Oxidation
	1241	Oxidation
	1242	Oxidation
	1243	Oxidation
	1244	Oxidation
	1245	Oxidation
	1246	Oxidation
	1247	Oxidation
	1248	Oxidation
	1249	Oxidation
	1250	Oxidation
	1251	Oxidation
	1252	Oxidation
	1253	Oxidation
	1254	Oxidation
	1255	Oxidation
	1256	Oxidation
	1257	Oxidation
	1258	Oxidation
	1259	Oxidation
	1260	Oxidation
	1261	Oxidation
	1262	Oxidation
	1263	Oxidation
	1264	Oxidation
	1265	Oxidation
	1266	Oxidation
	1267	Oxidation
	1268	Oxidation
	1269	Oxidation
	1270	Oxidation
	1271	Oxidation
	1272	Oxidation
	1273	Oxidation
	1274	Oxidation
	1275	Oxidation
	1276	Oxidation
	1277	Oxidation
	1278	Oxidation
	1279	Oxidation
	1280	Oxidation
	1281	Oxidation
	1282	Oxidation
	1283	Oxidation
	1284	Oxidation
	1285	Oxidation
	1286	Oxidation
	1287	Oxidation
	1288	Oxidation
	1289	Oxidation
	1290	Oxidation
	1291	Oxidation
	1292	Oxidation
	1293	Oxidation
	1294	Oxidation
	1295	Oxidation
	1296	Oxidation
	1297	Oxidation
	1298	Oxidation
	1299	Oxidation
	1300	Oxidation
	1301	Oxidation
	1302	Oxidation
	1303	Oxidation
	1304	Oxidation
	1305	Oxidation
	1306	Oxidation
	1307	Oxidation
	1308	Oxidation
	1309	Oxidation
	1310	Oxidation
	1311	Oxidation
	1312	Oxidation
	1313	Oxidation
	1314	Oxidation
	1315	Oxidation
	1316	Oxidation
	1317	Oxidation
	1318	Oxidation
	1319	Oxidation
	1320	Oxidation
	1321	Oxidation
	1322	Oxidation
	1323	Oxidation
	1324	Oxidation
	1325	Oxidation
	1326	Oxidation
	1327	Oxidation
	1328	Oxidation
	1329	Oxidation
	1330	Oxidation
	1331	Oxidation
	1332	Oxidation
	1333	Oxidation
	1334	Oxidation
	1335	Oxidation
	1336	Oxidation
	1337	Oxidation
	1338	Oxidation
	1339	Oxidation
	1340	Oxidation
	1341	Oxidation
	1342	Oxidation
	1343	Oxidation
	1344	Oxidation
	1345	Oxidation
	1346	Oxidation
	1347	Oxidation
	1348	Oxidation
	1349	Oxidation
	1350	Oxidation
	1351	Oxidation
	1352	Oxidation
	1353	Oxidation
	1354	Oxidation
	1355	Oxidation
	1356	Oxidation
	1357	Oxidation
	1358	Oxidation
	1359	Oxidation
	1360	Oxidation
	1361	Oxidation
	1362	Oxidation
	1363	Oxidation
	1364	Oxidation
	1365	Oxidation
	1366	Oxidation
	1367	Oxidation
	1368	Oxidation
	1369	Oxidation
	1370	Oxidation
	1371	Oxidation
	1372	Oxidation
	1373	Oxidation
	1374	Oxidation
	1375	Oxidation
	1376	Oxidation
	1377	Oxidation
	1378	Oxidation
	1379	Oxidation
	1380	Oxidation
	1381	Oxidation
	1382	Oxidation
	1383	Oxidation
	1384	Oxidation
	1385	Oxidation
	1386	Oxidation
	1387	Oxidation
	1388	Oxidation
	1389	Oxidation
	1390	Oxidation
	1391	Oxidation
	1392	Oxidation
	1393	Oxidation
	1394	Oxidation
	1395	Oxidation
	1396	Oxidation
	1397	Oxidation
	1398	Oxidation
	1399	Oxidation
	1400	Oxidation
	1401	Oxidation
	1402	Oxidation
	1403	Oxidation
	1404	Oxidation
	1405	Oxidation
	1406	Oxidation
	1407	Oxidation
	1408	Oxidation
	1409	Oxidation
	1410	Oxidation
	1411	Oxidation
	1412	Oxidation
	1413	Oxidation
	1414	Oxidation
	1415	Oxidation
	1416	Oxidation
	1417	Oxidation
	1418	Oxidation
	1419	Oxidation
	1420	Oxidation
	1421	Oxidation
	1422	Oxidation
	1423	Oxidation
	1424	Oxidation
	1425	Oxidation
	1426	Oxidation
	1427	Oxidation
	1428	Oxidation
	1429	Oxidation
	1430	Oxidation
	1431	Oxidation
	1432	Oxidation
	1433	Oxidation
	1434	Oxidation
	1435	Oxidation
	1436	Oxidation
	1437	Oxidation
	1438	Oxidation
	1439	Oxidation
	1440	Oxidation
	1441	Oxidation
	1442	Oxidation
	1443	Oxidation
	1444	Oxidation
	1445	Oxidation
	1446	Oxidation
	1447	Oxidation
	1448	Oxidation
	1449	Oxidation
	1450	Oxidation
	1451	Oxidation
	1452	Oxidation
	1453	Oxidation
	1454	Oxidation
	1455	Oxidation
	1456	Oxidation
	1457	Oxidation
	1458	Oxidation
	1459	Oxidation
	1460	Oxidation
	1461	Oxidation
	1462	Oxidation
	1463	Oxidation
	1464	Oxidation
	1465	Oxidation
	1466	Oxidation
	1467	Oxidation
	1468	Oxidation
	1469	Oxidation
	1470	Oxidation
	1471	Oxidation
	1472	Oxidation
	1473	Oxidation
	1474	Oxidation
	1475	Oxidation
	1476	Oxidation
	1477	Oxidation
	1478	Oxidation
	1479	Oxidation
	1480	Oxidation
	1481	Oxidation
	1482	Oxidation
	1483	Oxidation
	1484	Oxidation
	1485	Oxidation
	1486	Oxidation
	1487	Oxidation
	1488	Oxidation
	1489	Oxidation
	1490	Oxidation
	1491	Oxidation
	1492	Oxidation
	1493	Oxidation
	1494	Oxidation
	1495	Oxidation
	1496	Oxidation
	1497	Oxidation
	1498	Oxidation
	1499	Oxidation
	1500	Oxidation
	1501	Oxidation
	1502	Oxidation
	1503	Oxidation
	1504	Oxidation
	1505	Oxidation
	1506	Oxidation
	1507	Oxidation
	1508	Oxidation
	1509	Oxidation
	1510	Oxidation
	1511	Oxidation
	1512	Oxidation
	1513	Oxidation
	1514	Oxidation
	1515	Oxidation
	1516	Oxidation
	1517	Oxidation
	1518	Oxidation
	1519	Oxidation
	1520	Oxidation
	1521	Oxidation
	1522	Oxidation
	1523	Oxidation
	1524	Oxidation
	1525	Oxidation
	1526	Oxidation
	1527	Oxidation
	1528	Oxidation
	1529	Oxidation
	1530	Oxidation
	1531	Oxidation
	1532	Oxidation
	1533	Oxidation
	1534	Oxidation
	1535	Oxidation
	1536	Oxidation
	1537	Oxidation
	1538	Oxidation
	1539	Oxidation
	1540	Oxidation
	1541	Oxidation
	1542	Oxidation
	1543	Oxidation
	1544	Oxidation
	1545	Oxidation
	1546	Oxidation
	1547	Oxidation
	1548	Oxidation
	1549	Oxidation
	1550	Oxidation
	1551	Oxidation
	1552	Oxidation
	1553	Oxidation
	1554	Oxidation
	1555	Oxidation
	1556	Oxidation
	1557	Oxidation
	1558	Oxidation
	1559	Oxidation
	1560	Oxidation
	1561	Oxidation
	1562	Oxidation
	1563	Oxidation
	1564	Oxidation
	1565	Oxidation
	1566	Oxidation
	1567	Oxidation
	1568	Oxidation
	1569	Oxidation
	1570	Oxidation
	1571	Oxidation
	1572	Oxidation
	1573	Oxidation
	1574	Oxidation
	1575	Oxidation
	1576	Oxidation
	1577	Oxidation
	1578	Oxidation
	1579	Oxidation
	1580	Oxidation
	1581	Oxidation
	1582	Oxidation
	1583	Oxidation
	1584	Oxidation
	1585	Oxidation
	1586	Oxidation
	1587	Oxidation
	1588	Oxidation
	1589	Oxidation
	1590	Oxidation
	1591	Oxidation
	1592	Oxidation
	1593	Oxidation
	1594	Oxidation
	1595	Oxidation
	1596	Oxidation
	1597	Oxidation
	1598	Oxidation
	1599	Oxidation
	1600	Oxidation
	1601	Oxidation
	1602	Oxidation
	1603	Oxidation
	1604	Oxidation
	1605	Oxidation
	1606	Oxidation
	1607	Oxidation
	1608	Oxidation
	1609	Oxidation
	1610	Oxidation
	1611	Oxidation
	1612	Oxidation
	1613	Oxidation
	1614	Oxidation
	1615	Oxidation
	1616	Oxidation
	1617	Oxidation
	1618	Oxidation
	1619	Oxidation
	1620	Oxidation
	1621	Oxidation
	1622	Oxidation
	1623	Oxidation
	1624	Oxidation
	1625	Oxidation
	1626	Oxidation
	1627	Oxidation
	1628	Oxidation
	1629	Oxidation
	1630	Oxidation
	1631	Oxidation
	1632	Oxidation
	1633	Oxidation
	1634	Oxidation
	1635	Oxidation
	1636	Oxidation
	1637	Oxidation
	1638	Oxidation
	1639	Oxidation
	1640	Oxidation
	1641	Oxidation
	1642	Oxidation
	1643	Oxidation
	1644	Oxidation
	1645	Oxidation
	1646	Oxidation
	1647	Oxidation
	1648	Oxidation
	1649	Oxidation
	1650	Oxidation
	1651	Oxidation
	1652	Oxidation
	1653	Oxidation
	1654	Oxidation
	1655	Oxidation
	1656	Oxidation
	1657	Oxidation
	1658	Oxidation
	1659	Oxidation
	1660	Oxidation
	1661	Oxidation
	1662	Oxidation
	1663	Oxidation
	1664	Oxidation
	1665	Oxidation
	1666	Oxidation
	1667	Oxidation
	1668	Oxidation
	1669	Oxidation
	1670	Oxidation
	1671	Oxidation
	1672	Oxidation
	1673	Oxidation
	1674	Oxidation
	1675	Oxidation
	1676	Oxidation
	1677	Oxidation
	1678	Oxidation
	1679	Oxidation
	1680	Oxidation
	1681	Oxidation
	1682	Oxidation
	1683	Oxidation
	1684	Oxidation
	1685	Oxidation
	1686	Oxidation
	1687	Oxidation
	1688	Oxidation
	1689	Oxidation
	1690	Oxidation
	1691	Oxidation
	1692	Oxidation
	1693	Oxidation
	1694	Oxidation
	1695	Oxidation
	1696	Oxidation
	1697	Oxidation
	1698	Oxidation
	1699	Oxidation
	1700	Oxidation
	1701	Oxidation
	1702	Oxidation
	1703	Oxidation
	1704	Oxidation
	1705	Oxidation
	1706	Oxidation
	1707	Oxidation
	1708	Oxidation
	1709	Oxidation
	1710	Oxidation
	1711	Oxidation
	1712	Oxidation
	1713	Oxidation
	1714	Oxidation
	1715	Oxidation
	1716	Oxidation
	1717	Oxidation
	1718	Oxidation
	1719	Oxidation
	1720	Oxidation
	1721	Oxidation
	1722	Oxidation
	1723	Oxidation
	1724	Oxidation
	1725	Oxidation
	1726	Oxidation
	1727	Oxidation
	1728	Oxidation
	1729	Oxidation
	1730	Oxidation
	1731	Oxidation
	1732	Oxidation
	1733	Oxidation
	1734	Oxidation
	1735	Oxidation
	1736	Oxidation
	1737	Oxidation
	1738	Oxidation
	1739	Oxidation
	1740	Oxidation
	1741	Oxidation
	1742	Oxidation
	1743	Oxidation
	1744	Oxidation
	1745	Oxidation
	1746	Oxidation
	1747	Oxidation
	1748	Oxidation
	1749	Oxidation
	1750	Oxidation
	1751	Oxidation
	1752	Oxidation
	1753	Oxidation
	1754	Oxidation
	1755	Oxidation
	1756	Oxidation
	1757	Oxidation
	1758	Oxidation
	1759	Oxidation
	1760	Oxidation
	1761	Oxidation
	1762	Oxidation
	1763	Oxidation
	1764	Oxidation
	1765	Oxidation
	1766	Oxidation
	1767	Oxidation
	1768	Oxidation
	1769	Oxidation
	1770	Oxidation
	1771	Oxidation
	1772	Oxidation
	1773	Oxidation
	1774	Oxidation
	1775	Oxidation
	1776	Oxidation
	1777	Oxidation
	1778	Oxidation
	1779	Oxidation
	1780	Oxidation
	1781	Oxidation
	1782	Oxidation
	1783	Oxidation
	1784	Oxidation
	1785	Oxidation
	1786	Oxidation
	1787	Oxidation
	1788	Oxidation
	1789	Oxidation
	1790	Oxidation
	1791	Oxidation
	1792	Oxidation
	1793	Oxidation
	1794	Oxidation
	1795	Oxidation
	1796	Oxidation
	1797	Oxidation
	1798	Oxidation
	1799	Oxidation
	1800	Oxidation
	1801	Oxidation
	1802	Oxidation
	1803	Oxidation
	1804	Oxidation
	1805	Oxidation
	1806	Oxidation
	1807	Oxidation
	1808	Oxidation
	1809	Oxidation
	1810	Oxidation
	1811	Oxidation
	1812	Oxidation
	1813	Oxidation
	1814	Oxidation
	1815	Oxidation
	1816	Oxidation
	1817	Oxidation
	1818	Oxidation
	1819	Oxidation
	1820	Oxidation
	1821	Oxidation
	1822	Oxidation
	1823	Oxidation
	1824	Oxidation
	1825	Oxidation
	1826	Oxidation
	1827	Oxidation
	1828	Oxidation
	1829	Oxidation
	1830	Oxidation
	1831	Oxidation
	1832	Oxidation
	1833	Oxidation
	1834	Oxidation
	1835	Oxidation
	1836	Oxidation
	1837	Oxidation
	1838	Oxidation
	1839	Oxidation
	1840	Oxidation
	1841	Oxidation
	1842	Oxidation
	1843	Oxidation
	1844	Oxidation
	1845	Oxidation
	1846	Oxidation
	1847	Oxidation
	1848	Oxidation
	1849	Oxidation
	1850	Oxidation
	1851	Oxidation
	1852	Oxidation
	1853	Oxidation
	1854	Oxidation
	1855	Oxidation
	1856	Oxidation
	1857	Oxidation
	1858	Oxidation
	1859	Oxidation
	1860	Oxidation
	1861	Oxidation
	1862	Oxidation
	1863	Oxidation
	1864	Oxidation
	1865	Oxidation
	1866	Oxidation
	1867	Oxidation
	1868	Oxidation
	1869	Oxidation
	1870	Oxidation
	1871	Oxidation
	1872	Oxidation
	1873	Oxidation
	1874	Oxidation
	1875	Oxidation
	1876	Oxidation
	1877	Oxidation
	1878	Oxidation
	1879	Oxidation
	1880	Oxidation
	1881	Oxidation
	1882	Oxidation
	1883	Oxidation
	1884	Oxidation
	1885	Oxidation
	1886	Oxidation
	1887	Oxidation
	1888	Oxidation
	1889	Oxidation
	1890	Oxidation
	1891	Oxidation
	1892	Oxidation
	1893	Oxidation
	1894	Oxidation
	1895	Oxidation
	1896	Oxidation
	1897	Oxidation
	1898	Oxidation
	1899	Oxidation
	1900	Oxidation
	1901	Oxidation
	1902	Oxidation
	1903	Oxidation
	1904	Oxidation
	1905	Oxidation
	1906	Oxidation
	1907	Oxidation
	1908	Oxidation
	1909	Oxidation
	1910	Oxidation
	1911	Oxidation
	1912	Oxidation
	1913	Oxidation
	1914	Oxidation
	1915	Oxidation
	1916	Oxidation
	1917	Oxidation
	1918	Oxidation
	1919	Oxidation
	1920	Oxidation
	1921	Oxidation
	1922	Oxidation
	1923	Oxidation
	1924	Oxidation
	1925	Oxidation
	1926	Oxidation
	1927	Oxidation
	1928	Oxidation
	1929	Oxidation
	1930	Oxidation
	1931	Oxidation
	1932	Oxidation
	1933	Oxidation
	1934	Oxidation
	1935	Oxidation
	1936	Oxidation
	1937	Oxidation
	1938	Oxidation
	1939	Oxidation
	1940	Oxidation
	1941	Oxidation
	1942	Oxidation
	1943	Oxidation
	1944	Oxidation
	1945	Oxidation
	1946	Oxidation
	1947	Oxidation
	1948	Oxidation
	1949	Oxidation
	1950	Oxidation
	1951	Oxidation
	1952	Oxidation
	1953	Oxidation
	1954	Oxidation
	1955	Oxidation
	1956	Oxidation
	1957	Oxidation
	1958	Oxidation
	1959	Oxidation
	1960	Oxidation
	1961	Oxidation
	1962	Oxidation
	1963	Oxidation
	1964	Oxidation
	1965	Oxidation
	1966	Oxidation
	1967	Oxidation
	1968	Oxidation
	1969	Oxidation
	1970	Oxidation
	1971	Oxidation
	1972	Oxidation
	1973	Oxidation
	1974	Oxidation
	1975	Oxidation
	1976	Oxidation
	1977	Oxidation
	1978	Oxidation
	1979	Oxidation
	1980	Oxidation
	1981	Oxidation
	1982	Oxidation
	1983	Oxidation
	1984	Oxidation
	1985	Oxidation
	1986	Oxidation
	1987	Oxidation
	1988	Oxidation
	1989	Oxidation
	1990	Oxidation
	1991	Oxidation
	1992	Oxidation
	1993	Oxidation
	1994	Oxidation
	1995	Oxidation
	1996	Oxidation
	1997	Oxidation
	1998	Oxidation
[truncated: 14,123 more rows]

## Sheet: Fig. 4E
Figure 4E
	Sequence	Substrate temperature
Data	1	66
	2	66
	3	66
	4	66
	5	66
	6	66
	7	66
	8	66
	9	66
	10	66
	11	66
	12	66
	13	66
	14	66
	15	66
	16	66
	17	66
	18	66
	19	66
	20	66
	21	66
	22	66
	23	66
	24	66
	25	66
	26	66
	27	66
	28	66
	29	66
	30	66
	31	66
	32	66
	33	66
	34	66
	35	66
	36	66
	37	66
	38	66
	39	66
	40	66
	41	66
	42	66
	43	66
	44	66
	45	66
	46	66
	47	65
	48	65
	49	65
	50	65
	51	65
	52	65
	53	65
	54	65
	55	65
	56	65
	57	65
	58	65
	59	65
	60	65
	61	65
	62	65
	63	65
	64	65
	65	65
	66	65
	67	65
	68	65
	69	65
	70	65
	71	65
	72	65
	73	65
	74	65
	75	65
	76	65
	77	65
	78	65
	79	65
	80	65
	81	65
	82	65
	83	65
	84	65
	85	65
	86	65
	87	65
	88	65
	89	65
	90	65
	91	65
	92	65
	93	65
	94	65
	95	65
	96	65
	97	65
	98	65
	99	65
	100	65
	101	65
	102	65
	103	65
	104	65
	105	65
	106	65
	107	65
	108	65
	109	65
	110	65
	111	65
	112	65
	113	65
	114	65
	115	65
	116	65
	117	65
	118	65
	119	65
	120	65
	121	65
	122	65
	123	65
	124	65
	125	65
	126	65
	127	65
	128	65
	129	65
	130	65
	131	65
	132	65
	133	65
	134	65
	135	65
	136	65
	137	65
	138	65
	139	65
	140	65
	141	65
	142	65
	143	65
	144	65
	145	65
	146	65
	147	65
	148	65
	149	65
	150	65
	151	65
	152	65
	153	65
	154	65
	155	65
	156	65
	157	65
	158	65
	159	65
	160	65
	161	65
	162	65
	163	65
	164	65
	165	65
	166	65
	167	65
	168	65
	169	65
	170	65
	171	65
	172	65
	173	65
	174	65
	175	65
	176	65
	177	65
	178	65
	179	65
	180	65
	181	65
	182	65
	183	65
	184	65
	185	65
	186	65
	187	65
	188	65
	189	65
	190	65
	191	65
	192	65
	193	65
	194	65
	195	65
	196	65
	197	65
	198	65
	199	65
	200	65
	201	65
	202	65
	203	65
	204	65
	205	65
	206	65
	207	65
	208	65
	209	65
	210	65
	211	65
	212	65
	213	65
	214	65
	215	65
	216	65
	217	65
	218	65
	219	65
	220	65
	221	65
	222	65
	223	65
	224	65
	225	65
	226	65
	227	65
	228	65
	229	65
	230	65
	231	65
	232	65
	233	65
	234	65
	235	65
	236	65
	237	65
	238	65
	239	65
	240	65
	241	65
	242	65
	243	65
	244	65
	245	65
	246	65
	247	65
	248	65
	249	65
	250	65
	251	65
	252	65
	253	65
	254	65
	255	65
	256	65
	257	65
	258	65
	259	65
	260	65
	261	65
	262	65
	263	65
	264	65
	265	65
	266	65
	267	65
	268	65
	269	65
	270	65
	271	65
	272	65
	273	65
	274	65
	275	65
	276	65
	277	65
	278	65
	279	65
	280	65
	281	65
	282	65
	283	65
	284	65
	285	65
	286	65
	287	65
	288	65
	289	65
	290	66
	291	66
	292	66
	293	66
	294	66
	295	66
	296	66
	297	66
	298	66
	299	66
	300	66
	301	66
	302	66
	303	66
	304	66
	305	66
	306	66
	307	66
	308	66
	309	66
	310	66
	311	66
	312	66
	313	66
	314	67
	315	67
	316	67
	317	67
	318	67
	319	67
	320	67
	321	67
	322	67
	323	67
	324	67
	325	67
	326	67
	327	67
	328	67
	329	67
	330	67
	331	67
	332	67
	333	67
	334	67
	335	67
	336	67
	337	67
	338	67
	339	68
	340	68
	341	68
	342	68
	343	68
	344	68
	345	68
	346	68
	347	68
	348	68
	349	68
	350	68
	351	68
	352	68
	353	68
	354	68
	355	68
	356	68
	357	68
	358	68
	359	68
	360	68
	361	68
	362	69
	363	69
	364	69
	365	69
	366	69
	367	69
	368	69
	369	69
	370	69
	371	69
	372	69
	373	69
	374	69
	375	69
	376	69
	377	69
	378	69
	379	69
	380	69
	381	69
	382	69
	383	69
	384	69
	385	69
	386	69
	387	70
	388	70
	389	70
	390	70
	391	70
	392	70
	393	70
	394	70
	395	70
	396	70
	397	70
	398	70
	399	70
	400	70
	401	70
	402	70
	403	70
	404	70
	405	70
	406	70
	407	70
	408	70
	409	70
	410	70
	411	71
	412	71
	413	71
	414	71
	415	71
	416	71
	417	71
	418	71
	419	71
	420	71
	421	71
	422	71
	423	71
	424	71
	425	71
	426	71
	427	71
	428	71
	429	71
	430	71
	431	71
	432	71
	433	71
	434	71
	435	71
	436	72
	437	72
	438	72
	439	72
	440	72
	441	72
	442	72
	443	72
	444	72
	445	72
	446	72
	447	72
	448	72
	449	72
	450	72
	451	72
	452	72
	453	72
	454	72
	455	72
	456	72
	457	72
	458	72
	459	72
	460	73
	461	73
	462	73
	463	73
	464	73
	465	73
	466	73
	467	73
	468	73
	469	73
	470	73
	471	73
	472	73
	473	73
	474	73
	475	73
	476	73
	477	73
	478	73
	479	73
	480	73
	481	73
	482	73
	483	74
	484	74
	485	74
	486	74
	487	74
	488	74
	489	74
	490	74
	491	74
	492	74
	493	74
	494	74
	495	74
	496	74
	497	74
	498	74
	499	74
	500	74
	501	74
	502	74
	503	74
	504	74
	505	74
	506	74
	507	75
	508	75
	509	75
	510	75
	511	75
	512	75
	513	75
	514	75
	515	75
	516	75
	517	75
	518	75
	519	75
	520	75
	521	75
	522	75
	523	75
	524	75
	525	75
	526	75
	527	75
	528	75
	529	75
	530	75
	531	75
	532	75
	533	75
	534	75
	535	75
	536	75
	537	75
	538	75
	539	75
	540	75
	541	75
	542	75
	543	75
	544	75
	545	75
	546	75
	547	75
	548	75
	549	75
	550	75
	551	75
	552	75
	553	75
	554	75
	555	77
	556	77
	557	77
	558	77
	559	77
	560	77
	561	77
	562	77
	563	77
	564	77
	565	77
	566	77
	567	77
	568	77
	569	77
	570	77
	571	77
	572	77
	573	77
	574	77
	575	77
	576	77
	577	77
	578	77
	579	77
	580	77
	581	77
	582	77
	583	77
	584	77
	585	77
	586	77
	587	77
	588	77
	589	77
	590	77
	591	77
	592	77
	593	77
	594	77
	595	77
	596	77
	597	77
	598	77
	599	77
	600	77
	601	77
	602	77
	603	77
	604	78
	605	78
	606	78
	607	78
	608	78
	609	78
	610	78
	611	78
	612	78
	613	78
	614	78
	615	78
	616	78
	617	78
	618	78
	619	78
	620	78
	621	78
	622	78
	623	78
	624	78
	625	78
	626	78
	627	78
	628	78
	629	79
	630	79
	631	79
	632	79
	633	79
	634	79
	635	79
	636	79
	637	79
	638	79
	639	79
	640	79
	641	79
	642	79
	643	79
	644	79
	645	79
	646	79
	647	79
	648	79
	649	79
	650	79
	651	79
	652	79
	653	80
	654	80
	655	80
	656	80
	657	80
	658	80
	659	80
	660	80
	661	80
	662	80
	663	80
	664	80
	665	80
	666	80
	667	80
	668	80
	669	80
	670	80
	671	80
	672	80
	673	80
	674	80
	675	80
	676	80
	677	80
	678	80
	679	80
	680	80
	681	80
	682	80
	683	80
	684	80
	685	80
	686	80
	687	80
	688	80
	689	80
	690	80
	691	80
	692	80
	693	80
	694	80
	695	80
	696	80
	697	80
	698	80
	699	80
	700	80
	701	81
	702	81
	703	81
	704	81
	705	81
	706	81
	707	81
	708	81
	709	81
	710	81
	711	81
	712	81
	713	81
	714	81
	715	81
	716	81
	717	81
	718	81
	719	81
	720	81
	721	81
	722	81
	723	81
	724	81
	725	82
	726	82
	727	82
	728	82
	729	82
	730	82
	731	82
	732	82
	733	82
	734	82
	735	82
	736	82
	737	82
	738	82
	739	82
	740	82
	741	82
	742	82
	743	82
	744	82
	745	82
	746	82
	747	82
	748	82
	749	82
	750	83
	751	83
	752	83
	753	83
	754	83
	755	83
	756	83
	757	83
	758	83
	759	83
	760	83
	761	83
	762	83
	763	83
	764	83
	765	83
	766	83
	767	83
	768	83
	769	83
	770	83
	771	83
	772	83
	773	83
	774	83
	775	83
	776	83
	777	83
	778	83
	779	83
	780	83
	781	83
	782	83
	783	83
	784	83
	785	83
	786	83
	787	83
	788	83
	789	83
	790	83
	791	83
	792	83
	793	83
	794	83
	795	83
	796	83
	797	84
	798	84
	799	84
	800	84
	801	84
	802	84
	803	84
	804	84
	805	84
	806	84
	807	84
	808	84
	809	84
	810	84
	811	84
	812	84
	813	84
	814	84
	815	84
	816	84
	817	84
	818	84
	819	84
	820	84
	821	84
	822	85
	823	85
	824	85
	825	85
	826	85
	827	85
	828	85
	829	85
	830	85
	831	85
	832	85
	833	85
	834	85
	835	85
	836	85
	837	85
	838	85
	839	85
	840	85
	841	85
	842	85
	843	85
	844	85
	845	86
	846	86
	847	86
	848	86
	849	86
	850	86
	851	86
	852	86
	853	86
	854	86
	855	86
	856	86
	857	86
	858	86
	859	86
	860	86
	861	86
	862	86
	863	86
	864	86
	865	86
	866	86
	867	86
	868	86
	869	86
	870	86
	871	86
	872	86
	873	86
	874	86
	875	86
	876	86
	877	86
	878	86
	879	86
	880	86
	881	86
	882	86
	883	86
	884	86
	885	86
	886	86
	887	86
	888	86
	889	86
	890	86
	891	86
	892	86
	893	86
	894	87
	895	87
	896	87
	897	87
	898	87
	899	87
	900	87
	901	87
	902	87
	903	87
	904	87
	905	87
	906	87
	907	87
	908	87
	909	87
	910	87
	911	87
	912	87
	913	87
	914	87
	915	87
	916	87
	917	87
	918	88
	919	88
	920	88
	921	88
	922	88
	923	88
	924	88
	925	88
	926	88
	927	88
	928	88
	929	88
	930	88
	931	88
	932	88
	933	88
	934	88
	935	88
	936	88
	937	88
	938	88
	939	88
	940	88
	941	88
	942	89
	943	89
	944	89
	945	89
	946	89
	947	89
	948	89
	949	89
	950	89
	951	89
	952	89
	953	89
	954	89
	955	89
	956	89
	957	89
	958	89
	959	89
	960	89
	961	89
	962	89
	963	89
	964	89
	965	89
	966	89
	967	89
	968	89
	969	89
	970	89
	971	89
	972	89
	973	89
	974	89
	975	89
	976	89
	977	89
	978	89
	979	89
	980	89
	981	89
	982	89
	983	89
	984	89
	985	89
	986	89
	987	89
	988	89
	989	89
	990	90
	991	90
	992	90
	993	90
	994	90
	995	90
	996	90
	997	90
	998	90
	999	90
	1000	90
	1001	90
	1002	90
	1003	90
	1004	90
	1005	90
	1006	90
	1007	90
	1008	90
	1009	90
	1010	90
	1011	90
	1012	90
	1013	90
	1014	91
	1015	91
	1016	91
	1017	91
	1018	91
	1019	91
	1020	91
	1021	91
	1022	91
	1023	91
	1024	91
	1025	91
	1026	91
	1027	91
	1028	91
	1029	91
	1030	91
	1031	91
	1032	91
	1033	91
	1034	91
	1035	91
	1036	91
	1037	91
	1038	91
	1039	91
	1040	91
	1041	91
	1042	91
	1043	91
	1044	91
	1045	91
	1046	91
	1047	91
	1048	91
	1049	91
	1050	91
	1051	91
	1052	91
	1053	91
	1054	91
	1055	91
	1056	91
	1057	91
	1058	91
	1059	91
	1060	91
	1061	91
	1062	92
	1063	92
	1064	92
	1065	92
	1066	92
	1067	92
	1068	92
	1069	92
	1070	92
	1071	92
	1072	92
	1073	92
	1074	92
	1075	92
	1076	92
	1077	92
	1078	92
	1079	92
	1080	92
	1081	92
	1082	92
	1083	92
	1084	92
	1085	92
	1086	93
	1087	93
	1088	93
	1089	93
	1090	93
	1091	93
	1092	93
	1093	93
	1094	93
	1095	93
	1096	93
	1097	93
	1098	93
	1099	93
	1100	93
	1101	93
	1102	93
	1103	93
	1104	93
	1105	93
	1106	93
	1107	93
	1108	93
	1109	93
	1110	94
	1111	94
	1112	94
	1113	94
	1114	94
	1115	94
	1116	94
	1117	94
	1118	94
	1119	94
	1120	94
	1121	94
	1122	94
	1123	94
	1124	94
	1125	94
	1126	94
	1127	94
	1128	94
	1129	94
	1130	94
	1131	94
	1132	94
	1133	94
	1134	94
	1135	94
	1136	94
	1137	94
	1138	94
	1139	94
	1140	94
	1141	94
	1142	94
	1143	94
	1144	94
	1145	94
	1146	94
	1147	94
	1148	94
	1149	94
	1150	94
	1151	94
	1152	94
	1153	94
	1154	94
	1155	94
	1156	94
	1157	94
	1158	95
	1159	95
	1160	95
	1161	95
	1162	95
	1163	95
	1164	95
	1165	95
	1166	95
	1167	95
	1168	95
	1169	95
	1170	95
	1171	95
	1172	95
	1173	95
	1174	95
	1175	95
	1176	95
	1177	95
	1178	95
	1179	95
	1180	95
	1181	95
	1182	96
	1183	96
	1184	96
	1185	96
	1186	96
	1187	96
	1188	96
	1189	96
	1190	96
	1191	96
	1192	96
	1193	96
	1194	96
	1195	96
	1196	96
	1197	96
	1198	96
	1199	96
	1200	96
	1201	96
	1202	96
	1203	96
	1204	96
	1205	96
	1206	96
	1207	96
	1208	96
	1209	96
	1210	96
	1211	96
	1212	96
	1213	96
	1214	96
	1215	96
	1216	96
	1217	96
	1218	96
	1219	96
	1220	96
	1221	96
	1222	96
	1223	96
	1224	96
	1225	96
	1226	96
	1227	96
	1228	96
	1229	96
	1230	97
	1231	97
	1232	97
	1233	97
	1234	97
	1235	97
	1236	97
	1237	97
	1238	97
	1239	97
	1240	97
	1241	97
	1242	97
	1243	97
	1244	97
	1245	97
	1246	97
	1247	97
	1248	97
	1249	97
	1250	97
	1251	97
	1252	97
	1253	97
	1254	98
	1255	98
	1256	98
	1257	98
	1258	98
	1259	98
	1260	98
	1261	98
	1262	98
	1263	98
	1264	98
	1265	98
	1266	98
	1267	98
	1268	98
	1269	98
	1270	98
	1271	98
	1272	98
	1273	98
	1274	98
	1275	98
	1276	98
	1277	98
	1278	99
	1279	99
	1280	99
	1281	99
	1282	99
	1283	99
	1284	99
	1285	99
	1286	99
	1287	99
	1288	99
	1289	99
	1290	99
	1291	99
	1292	99
	1293	99
	1294	99
	1295	99
	1296	99
	1297	99
	1298	99
	1299	99
	1300	99
	1301	99
	1302	99
	1303	99
	1304	99
	1305	99
	1306	99
	1307	99
	1308	99
	1309	99
	1310	99
	1311	99
	1312	99
	1313	99
	1314	99
	1315	99
	1316	99
	1317	99
	1318	99
	1319	99
	1320	99
	1321	99
	1322	99
	1323	99
	1324	99
	1325	99
	1326	100
	1327	100
	1328	100
	1329	100
	1330	100
	1331	100
	1332	100
	1333	100
	1334	100
	1335	100
	1336	100
	1337	100
	1338	100
	1339	100
	1340	100
	1341	100
	1342	100
	1343	100
	1344	100
	1345	100
	1346	100
	1347	100
	1348	100
	1349	100
	1350	100
	1351	100
	1352	100
	1353	100
	1354	100
	1355	100
	1356	100
	1357	100
	1358	100
	1359	100
	1360	100
	1361	100
	1362	100
	1363	100
	1364	100
	1365	100
	1366	100
	1367	100
	1368	100
	1369	100
	1370	100
	1371	100
	1372	100
	1373	100
	1374	100
	1375	100
	1376	101
	1377	101
	1378	101
	1379	101
	1380	101
	1381	101
	1382	101
	1383	101
	1384	101
	1385	101
	1386	101
	1387	101
	1388	101
	1389	101
	1390	101
	1391	101
	1392	101
	1393	101
	1394	101
	1395	101
	1396	101
	1397	101
	1398	101
	1399	101
	1400	102
	1401	102
	1402	102
	1403	102
	1404	102
	1405	102
	1406	102
	1407	102
	1408	102
	1409	102
	1410	102
	1411	102
	1412	102
	1413	102
	1414	102
	1415	102
	1416	102
	1417	102
	1418	102
	1419	102
	1420	102
	1421	102
	1422	102
	1423	102
	1424	102
	1425	102
	1426	102
	1427	102
	1428	102
	1429	102
	1430	102
	1431	102
	1432	102
	1433	102
	1434	102
	1435	102
	1436	102
	1437	102
	1438	102
	1439	102
	1440	102
	1441	102
	1442	102
	1443	102
	1444	102
	1445	102
	1446	102
	1447	103
	1448	103
	1449	103
	1450	103
	1451	103
	1452	103
	1453	103
	1454	103
	1455	103
	1456	103
	1457	103
	1458	103
	1459	103
	1460	103
	1461	103
	1462	103
	1463	103
	1464	103
	1465	103
	1466	103
	1467	103
	1468	103
	1469	103
	1470	103
	1471	103
	1472	104
	1473	104
	1474	104
	1475	104
	1476	104
	1477	104
	1478	104
	1479	104
	1480	104
	1481	104
	1482	104
	1483	104
	1484	104
	1485	104
	1486	104
	1487	104
	1488	104
	1489	104
	1490	104
	1491	104
	1492	104
	1493	104
	1494	104
	1495	104
	1496	104
	1497	104
	1498	104
	1499	104
	1500	104
	1501	104
	1502	104
	1503	104
	1504	104
	1505	104
	1506	104
	1507	104
	1508	104
	1509	104
	1510	104
	1511	104
	1512	104
	1513	104
	1514	104
	1515	104
	1516	104
	1517	104
	1518	104
	1519	104
	1520	105
	1521	105
	1522	105
	1523	105
	1524	105
	1525	105
	1526	105
	1527	105
	1528	105
	1529	105
	1530	105
	1531	105
	1532	105
	1533	105
	1534	105
	1535	105
	1536	105
	1537	105
	1538	105
	1539	105
	1540	105
	1541	105
	1542	105
	1543	105
	1544	105
	1545	106
	1546	106
	1547	106
	1548	106
	1549	106
	1550	106
	1551	106
	1552	106
	1553	106
	1554	106
	1555	106
	1556	106
	1557	106
	1558	106
	1559	106
	1560	106
	1561	106
	1562	106
	1563	106
	1564	106
	1565	106
	1566	106
	1567	106
	1568	106
	1569	106
	1570	106
	1571	106
	1572	106
	1573	106
	1574	106
	1575	106
	1576	106
	1577	106
	1578	106
	1579	106
	1580	106
	1581	106
	1582	106
	1583	106
	1584	106
	1585	106
	1586	106
	1587	106
	1588	106
	1589	106
	1590	106
	1591	106
	1592	106
	1593	107
	1594	107
	1595	107
	1596	107
	1597	107
	1598	107
	1599	107
	1600	107
	1601	107
	1602	107
	1603	107
	1604	107
	1605	107
	1606	107
	1607	107
	1608	107
	1609	107
	1610	107
	1611	107
	1612	107
	1613	107
	1614	107
	1615	107
	1616	107
	1617	108
	1618	108
	1619	108
	1620	108
	1621	108
	1622	108
	1623	108
	1624	108
	1625	108
	1626	108
	1627	108
	1628	108
	1629	108
	1630	108
	1631	108
	1632	108
	1633	108
	1634	108
	1635	108
	1636	108
	1637	108
	1638	108
	1639	108
	1640	108
	1641	108
	1642	108
	1643	108
	1644	108
	1645	108
	1646	108
	1647	108
	1648	108
	1649	108
	1650	108
	1651	108
	1652	108
	1653	108
	1654	108
	1655	108
	1656	108
	1657	108
	1658	108
	1659	108
	1660	108
	1661	108
	1662	108
	1663	108
	1664	108
	1665	108
	1666	109
	1667	109
	1668	109
	1669	109
	1670	109
	1671	109
	1672	109
	1673	109
	1674	109
	1675	109
	1676	109
	1677	109
	1678	109
	1679	109
	1680	109
	1681	109
	1682	109
	1683	109
	1684	109
	1685	109
	1686	109
	1687	109
	1688	109
	1689	109
	1690	110
	1691	110
	1692	110
	1693	110
	1694	110
	1695	110
	1696	110
	1697	110
	1698	110
	1699	110
	1700	110
	1701	110
	1702	110
	1703	110
	1704	110
	1705	110
	1706	110
	1707	110
	1708	110
	1709	110
	1710	110
	1711	110
	1712	110
	1713	110
	1714	110
	1715	110
	1716	110
	1717	110
	1718	110
	1719	110
	1720	110
	1721	110
	1722	110
	1723	110
	1724	110
	1725	110
	1726	110
	1727	110
	1728	110
	1729	110
	1730	110
	1731	110
	1732	110
	1733	110
	1734	110
	1735	110
	1736	110
	1737	110
	1738	110
	1739	111
	1740	111
	1741	111
	1742	111
	1743	111
	1744	111
	1745	111
	1746	111
	1747	111
	1748	111
	1749	111
	1750	111
	1751	111
	1752	111
	1753	111
	1754	111
	1755	111
	1756	111
	1757	111
	1758	111
	1759	111
	1760	111
	1761	111
	1762	111
	1763	112
	1764	112
	1765	112
	1766	112
	1767	112
	1768	112
	1769	112
	1770	112
	1771	112
	1772	112
	1773	112
	1774	112
	1775	112
	1776	112
	1777	112
	1778	112
	1779	112
	1780	112
	1781	112
	1782	112
	1783	112
	1784	112
	1785	112
	1786	112
	1787	113
	1788	113
	1789	113
	1790	113
	1791	113
	1792	113
	1793	113
	1794	113
	1795	113
	1796	113
	1797	113
	1798	113
	1799	113
	1800	113
	1801	113
	1802	113
	1803	113
	1804	113
	1805	113
	1806	113
	1807	113
	1808	113
	1809	113
	1810	113
	1811	113
	1812	113
	1813	113
	1814	113
	1815	113
	1816	113
	1817	113
	1818	113
	1819	113
	1820	113
	1821	113
	1822	113
	1823	113
	1824	113
	1825	113
	1826	113
	1827	113
	1828	113
	1829	113
	1830	113
	1831	113
	1832	113
	1833	113
	1834	113
	1835	114
	1836	114
	1837	114
	1838	114
	1839	114
	1840	114
	1841	114
	1842	114
	1843	114
	1844	114
	1845	114
	1846	114
	1847	114
	1848	114
	1849	114
	1850	114
	1851	114
	1852	114
	1853	114
	1854	114
	1855	114
	1856	114
	1857	114
	1858	114
	1859	115
	1860	115
	1861	115
	1862	115
	1863	115
	1864	115
	1865	115
	1866	115
	1867	115
	1868	115
	1869	115
	1870	115
	1871	115
	1872	115
	1873	115
	1874	115
	1875	115
	1876	115
	1877	115
	1878	115
	1879	115
	1880	115
	1881	115
	1882	115
	1883	115
	1884	115
	1885	115
	1886	115
	1887	115
	1888	115
	1889	115
	1890	115
	1891	115
	1892	115
	1893	115
	1894	115
	1895	115
	1896	115
	1897	115
	1898	115
	1899	115
	1900	115
	1901	115
	1902	115
	1903	115
	1904	115
	1905	115
	1906	115
	1907	116
	1908	116
	1909	116
	1910	116
	1911	116
	1912	116
	1913	116
	1914	116
	1915	116
	1916	116
	1917	116
	1918	116
	1919	116
	1920	116
	1921	116
	1922	116
	1923	116
	1924	116
	1925	116
	1926	116
	1927	116
	1928	116
	1929	116
	1930	116
	1931	117
	1932	117
	1933	117
	1934	117
	1935	117
	1936	117
	1937	117
	1938	117
	1939	117
	1940	117
	1941	117
	1942	117
	1943	117
	1944	117
	1945	117
	1946	117
	1947	117
	1948	117
	1949	117
	1950	117
	1951	117
	1952	117
	1953	117
	1954	117
	1955	117
	1956	117
	1957	117
	1958	117
	1959	117
	1960	117
	1961	117
	1962	117
	1963	117
	1964	117
	1965	117
	1966	117
	1967	117
	1968	117
	1969	117
	1970	117
	1971	117
	1972	117
	1973	117
	1974	117
	1975	117
	1976	117
	1977	117
	1978	117
	1979	118
	1980	118
	1981	118
	1982	118
	1983	118
	1984	118
	1985	118
	1986	118
	1987	118
	1988	118
	1989	118
	1990	118
	1991	118
	1992	118
	1993	118
	1994	118
	1995	118
	1996	118
	1997	118
	1998	118
[truncated: 12,002 more rows]

## Sheet: Fig. 4F
Figure 4F
	Sequence	Reconstruction model output
Data	1	As cap
	2	As cap
	3	As cap
	4	As cap
	5	As cap
	6	As cap
	7	As cap
	8	As cap
	9	As cap
	10	As cap
	11	As cap
	12	As cap
	13	As cap
	14	As cap
	15	As cap
	16	As cap
	17	As cap
	18	As cap
	19	As cap
	20	As cap
	21	As cap
	22	As cap
	23	As cap
	24	As cap
	25	As cap
	26	As cap
	27	As cap
	28	As cap
	29	As cap
	30	As cap
	31	As cap
	32	As cap
	33	As cap
	34	As cap
	35	As cap
	36	As cap
	37	As cap
	38	As cap
	39	As cap
	40	As cap
	41	As cap
	42	As cap
	43	As cap
	44	As cap
	45	As cap
	46	As cap
	47	As cap
	48	As cap
	49	As cap
	50	As cap
	51	As cap
	52	As cap
	53	As cap
	54	As cap
	55	As cap
	56	As cap
	57	As cap
	58	As cap
	59	As cap
	60	As cap
	61	As cap
	62	As cap
	63	As cap
	64	As cap
	65	As cap
	66	As cap
	67	As cap
	68	As cap
	69	As cap
	70	As cap
	71	As cap
	72	As cap
	73	As cap
	74	As cap
	75	As cap
	76	As cap
	77	As cap
	78	As cap
	79	As cap
	80	As cap
	81	As cap
	82	As cap
	83	As cap
	84	As cap
	85	As cap
	86	As cap
	87	As cap
	88	As cap
	89	As cap
	90	As cap
	91	As cap
	92	As cap
	93	As cap
	94	As cap
	95	As cap
	96	As cap
	97	As cap
	98	As cap
	99	As cap
	100	As cap
	101	As cap
	102	As cap
	103	As cap
	104	As cap
	105	As cap
	106	As cap
	107	As cap
	108	As cap
	109	As cap
	110	As cap
	111	As cap
	112	As cap
	113	As cap
	114	As cap
	115	As cap
	116	As cap
	117	As cap
	118	As cap
	119	As cap
	120	As cap
	121	As cap
	122	As cap
	123	As cap
	124	As cap
	125	As cap
	126	As cap
	127	As cap
	128	As cap
	129	As cap
	130	As cap
	131	As cap
	132	As cap
	133	As cap
	134	As cap
	135	As cap
	136	As cap
	137	As cap
	138	As cap
	139	As cap
	140	As cap
	141	As cap
	142	As cap
	143	As cap
	144	As cap
	145	As cap
	146	As cap
	147	As cap
	148	As cap
	149	As cap
	150	As cap
	151	As cap
	152	As cap
	153	As cap
	154	As cap
	155	As cap
	156	As cap
	157	As cap
	158	As cap
	159	As cap
	160	As cap
	161	As cap
	162	As cap
	163	As cap
	164	As cap
	165	As cap
	166	As cap
	167	As cap
	168	As cap
	169	As cap
	170	As cap
	171	As cap
	172	As cap
	173	As cap
	174	As cap
	175	As cap
	176	As cap
	177	As cap
	178	As cap
	179	As cap
	180	As cap
	181	As cap
	182	As cap
	183	As cap
	184	As cap
	185	As cap
	186	As cap
	187	As cap
	188	As cap
	189	As cap
	190	As cap
	191	As cap
	192	As cap
	193	As cap
	194	As cap
	195	As cap
	196	As cap
	197	As cap
	198	As cap
	199	As cap
	200	As cap
	201	As cap
	202	As cap
	203	As cap
	204	As cap
	205	As cap
	206	As cap
	207	As cap
	208	As cap
	209	As cap
	210	As cap
	211	As cap
	212	As cap
	213	As cap
	214	As cap
	215	As cap
	216	As cap
	217	As cap
	218	As cap
	219	As cap
	220	As cap
	221	As cap
	222	As cap
	223	As cap
	224	As cap
	225	As cap
	226	As cap
	227	As cap
	228	As cap
	229	As cap
	230	As cap
	231	As cap
	232	As cap
	233	As cap
	234	As cap
	235	As cap
	236	As cap
	237	As cap
	238	As cap
	239	As cap
	240	As cap
	241	As cap
	242	As cap
	243	As cap
	244	As cap
	245	As cap
	246	As cap
	247	As cap
	248	As cap
	249	As cap
	250	As cap
	251	As cap
	252	As cap
	253	As cap
	254	As cap
	255	As cap
	256	As cap
	257	As cap
	258	As cap
	259	As cap
	260	As cap
	261	As cap
	262	As cap
	263	As cap
	264	As cap
	265	As cap
	266	As cap
	267	As cap
	268	As cap
	269	As cap
	270	As cap
	271	As cap
	272	As cap
	273	As cap
	274	As cap
	275	As cap
	276	As cap
	277	As cap
	278	As cap
	279	As cap
	280	As cap
	281	As cap
	282	As cap
	283	As cap
	284	As cap
	285	As cap
	286	As cap
	287	As cap
	288	As cap
	289	As cap
	290	As cap
	291	As cap
	292	As cap
	293	As cap
	294	As cap
	295	As cap
	296	As cap
	297	As cap
	298	As cap
	299	As cap
	300	As cap
	301	As cap
	302	As cap
	303	As cap
	304	As cap
	305	As cap
	306	As cap
	307	As cap
	308	As cap
	309	As cap
	310	As cap
	311	As cap
	312	As cap
	313	As cap
	314	As cap
	315	As cap
	316	As cap
	317	As cap
	318	As cap
	319	As cap
	320	As cap
	321	As cap
	322	As cap
	323	As cap
	324	As cap
	325	As cap
	326	As cap
	327	As cap
	328	As cap
	329	As cap
	330	As cap
	331	As cap
	332	As cap
	333	As cap
	334	As cap
	335	As cap
	336	As cap
	337	As cap
	338	As cap
	339	As cap
	340	As cap
	341	As cap
	342	As cap
	343	As cap
	344	As cap
	345	As cap
	346	As cap
	347	As cap
	348	As cap
	349	As cap
	350	As cap
	351	As cap
	352	As cap
	353	As cap
	354	As cap
	355	As cap
	356	As cap
	357	As cap
	358	As cap
	359	As cap
	360	As cap
	361	As cap
	362	As cap
	363	As cap
	364	As cap
	365	As cap
	366	As cap
	367	As cap
	368	As cap
	369	As cap
	370	As cap
	371	As cap
	372	As cap
	373	As cap
	374	As cap
	375	As cap
	376	As cap
	377	As cap
	378	As cap
	379	As cap
	380	As cap
	381	As cap
	382	As cap
	383	As cap
	384	As cap
	385	As cap
	386	As cap
	387	As cap
	388	As cap
	389	As cap
	390	As cap
	391	As cap
	392	As cap
	393	As cap
	394	As cap
	395	As cap
	396	As cap
	397	As cap
	398	As cap
	399	As cap
	400	As cap
	401	As cap
	402	As cap
	403	As cap
	404	As cap
	405	As cap
	406	As cap
	407	As cap
	408	As cap
	409	As cap
	410	As cap
	411	As cap
	412	As cap
	413	As cap
	414	As cap
	415	As cap
	416	As cap
	417	As cap
	418	As cap
	419	As cap
	420	As cap
	421	As cap
	422	As cap
	423	As cap
	424	As cap
	425	As cap
	426	As cap
	427	As cap
	428	As cap
	429	As cap
	430	As cap
	431	As cap
	432	As cap
	433	As cap
	434	As cap
	435	As cap
	436	As cap
	437	As cap
	438	As cap
	439	As cap
	440	As cap
	441	As cap
	442	As cap
	443	As cap
	444	As cap
	445	As cap
	446	As cap
	447	As cap
	448	As cap
	449	As cap
	450	As cap
	451	As cap
	452	As cap
	453	As cap
	454	As cap
	455	As cap
	456	As cap
	457	As cap
	458	As cap
	459	As cap
	460	As cap
	461	As cap
	462	As cap
	463	As cap
	464	As cap
	465	As cap
	466	As cap
	467	As cap
	468	As cap
	469	As cap
	470	As cap
	471	As cap
	472	As cap
	473	As cap
	474	As cap
	475	As cap
	476	As cap
	477	As cap
	478	As cap
	479	As cap
	480	As cap
	481	As cap
	482	As cap
	483	As cap
	484	As cap
	485	As cap
	486	As cap
	487	As cap
	488	As cap
	489	As cap
	490	As cap
	491	As cap
	492	As cap
	493	As cap
	494	As cap
	495	As cap
	496	As cap
	497	As cap
	498	As cap
	499	As cap
	500	As cap
	501	As cap
	502	As cap
	503	As cap
	504	As cap
	505	As cap
	506	As cap
	507	As cap
	508	As cap
	509	As cap
	510	As cap
	511	As cap
	512	As cap
	513	As cap
	514	As cap
	515	As cap
	516	As cap
	517	As cap
	518	As cap
	519	As cap
	520	As cap
	521	As cap
	522	As cap
	523	As cap
	524	As cap
	525	As cap
	526	As cap
	527	As cap
	528	As cap
	529	As cap
	530	As cap
	531	As cap
	532	As cap
	533	As cap
	534	As cap
	535	As cap
	536	As cap
	537	As cap
	538	As cap
	539	As cap
	540	As cap
	541	As cap
	542	As cap
	543	As cap
	544	As cap
	545	As cap
	546	As cap
	547	As cap
	548	As cap
	549	As cap
	550	As cap
	551	As cap
	552	As cap
	553	As cap
	554	As cap
	555	As cap
	556	As cap
	557	As cap
	558	As cap
	559	As cap
	560	As cap
	561	As cap
	562	As cap
	563	As cap
	564	As cap
	565	As cap
	566	As cap
	567	As cap
	568	As cap
	569	As cap
	570	As cap
	571	As cap
	572	As cap
	573	As cap
	574	As cap
	575	As cap
	576	As cap
	577	As cap
	578	As cap
	579	As cap
	580	As cap
	581	As cap
	582	As cap
	583	As cap
	584	As cap
	585	As cap
	586	As cap
	587	As cap
	588	As cap
	589	As cap
	590	As cap
	591	As cap
	592	As cap
	593	As cap
	594	As cap
	595	As cap
	596	As cap
	597	As cap
	598	As cap
	599	As cap
	600	As cap
	601	As cap
	602	As cap
	603	As cap
	604	As cap
	605	As cap
	606	As cap
	607	As cap
	608	As cap
	609	As cap
	610	As cap
	611	As cap
	612	As cap
	613	As cap
	614	As cap
	615	As cap
	616	As cap
	617	As cap
	618	As cap
	619	As cap
	620	As cap
	621	As cap
	622	As cap
	623	As cap
	624	As cap
	625	As cap
	626	As cap
	627	As cap
	628	As cap
	629	As cap
	630	As cap
	631	As cap
	632	As cap
	633	As cap
	634	As cap
	635	As cap
	636	As cap
	637	As cap
	638	As cap
	639	As cap
	640	As cap
	641	As cap
	642	As cap
	643	As cap
	644	As cap
	645	As cap
	646	As cap
	647	As cap
	648	As cap
	649	As cap
	650	As cap
	651	As cap
	652	As cap
	653	As cap
	654	As cap
	655	As cap
	656	As cap
	657	As cap
	658	As cap
	659	As cap
	660	As cap
	661	As cap
	662	As cap
	663	As cap
	664	As cap
	665	As cap
	666	As cap
	667	As cap
	668	As cap
	669	As cap
	670	As cap
	671	As cap
	672	As cap
	673	As cap
	674	As cap
	675	As cap
	676	As cap
	677	As cap
	678	As cap
	679	As cap
	680	As cap
	681	As cap
	682	As cap
	683	As cap
	684	As cap
	685	As cap
	686	As cap
	687	As cap
	688	As cap
	689	As cap
	690	As cap
	691	As cap
	692	As cap
	693	As cap
	694	As cap
	695	As cap
	696	As cap
	697	As cap
	698	As cap
	699	As cap
	700	As cap
	701	As cap
	702	As cap
	703	As cap
	704	As cap
	705	As cap
	706	As cap
	707	As cap
	708	As cap
	709	As cap
	710	As cap
	711	As cap
	712	As cap
	713	As cap
	714	As cap
	715	As cap
	716	As cap
	717	As cap
	718	As cap
	719	As cap
	720	As cap
	721	As cap
	722	As cap
	723	As cap
	724	As cap
	725	As cap
	726	As cap
	727	As cap
	728	As cap
	729	As cap
	730	As cap
	731	As cap
	732	As cap
	733	As cap
	734	As cap
	735	As cap
	736	As cap
	737	As cap
	738	As cap
	739	As cap
	740	As cap
	741	As cap
	742	As cap
	743	As cap
	744	As cap
	745	As cap
	746	As cap
	747	As cap
	748	As cap
	749	As cap
	750	As cap
	751	As cap
	752	As cap
	753	As cap
	754	As cap
	755	As cap
	756	As cap
	757	As cap
	758	As cap
	759	As cap
	760	As cap
	761	As cap
	762	As cap
	763	As cap
	764	As cap
	765	As cap
	766	As cap
	767	As cap
	768	As cap
	769	As cap
	770	As cap
	771	As cap
	772	As cap
	773	As cap
	774	As cap
	775	As cap
	776	As cap
	777	As cap
	778	As cap
	779	As cap
	780	As cap
	781	As cap
	782	As cap
	783	As cap
	784	As cap
	785	As cap
	786	As cap
	787	As cap
	788	As cap
	789	As cap
	790	As cap
	791	As cap
	792	As cap
	793	As cap
	794	As cap
	795	As cap
	796	As cap
	797	As cap
	798	As cap
	799	As cap
	800	As cap
	801	As cap
	802	As cap
	803	As cap
	804	As cap
	805	As cap
	806	As cap
	807	As cap
	808	As cap
	809	As cap
	810	As cap
	811	As cap
	812	As cap
	813	As cap
	814	As cap
	815	As cap
	816	As cap
	817	As cap
	818	As cap
	819	As cap
	820	As cap
	821	As cap
	822	As cap
	823	As cap
	824	As cap
	825	As cap
	826	As cap
	827	As cap
	828	As cap
	829	As cap
	830	As cap
	831	As cap
	832	As cap
	833	As cap
	834	As cap
	835	As cap
	836	As cap
	837	As cap
	838	As cap
	839	As cap
	840	As cap
	841	As cap
	842	As cap
	843	As cap
	844	As cap
	845	As cap
	846	As cap
	847	As cap
	848	As cap
	849	As cap
	850	As cap
	851	As cap
	852	As cap
	853	As cap
	854	As cap
	855	As cap
	856	As cap
	857	As cap
	858	As cap
	859	As cap
	860	As cap
	861	As cap
	862	As cap
	863	As cap
	864	As cap
	865	As cap
	866	As cap
	867	As cap
	868	As cap
	869	As cap
	870	As cap
	871	As cap
	872	As cap
	873	As cap
	874	As cap
	875	As cap
	876	As cap
	877	As cap
	878	As cap
	879	As cap
	880	As cap
	881	As cap
	882	As cap
	883	As cap
	884	As cap
	885	As cap
	886	As cap
	887	As cap
	888	As cap
	889	As cap
	890	As cap
	891	As cap
	892	As cap
	893	As cap
	894	As cap
	895	As cap
	896	As cap
	897	As cap
	898	As cap
	899	As cap
	900	As cap
	901	As cap
	902	As cap
	903	As cap
	904	As cap
	905	As cap
	906	As cap
	907	As cap
	908	As cap
	909	As cap
	910	As cap
	911	As cap
	912	As cap
	913	As cap
	914	As cap
	915	As cap
	916	As cap
	917	As cap
	918	As cap
	919	As cap
	920	As cap
	921	As cap
	922	As cap
	923	As cap
	924	As cap
	925	As cap
	926	As cap
	927	As cap
	928	As cap
	929	As cap
	930	As cap
	931	As cap
	932	As cap
	933	As cap
	934	As cap
	935	As cap
	936	As cap
	937	As cap
	938	As cap
	939	As cap
	940	As cap
	941	As cap
	942	As cap
	943	As cap
	944	As cap
	945	As cap
	946	As cap
	947	As cap
	948	As cap
	949	As cap
	950	As cap
	951	As cap
	952	As cap
	953	As cap
	954	As cap
	955	As cap
	956	As cap
	957	As cap
	958	As cap
	959	As cap
	960	As cap
	961	As cap
	962	As cap
	963	As cap
	964	As cap
	965	As cap
	966	As cap
	967	As cap
	968	As cap
	969	As cap
	970	As cap
	971	As cap
	972	As cap
	973	As cap
	974	As cap
	975	As cap
	976	As cap
	977	As cap
	978	As cap
	979	As cap
	980	As cap
	981	As cap
	982	As cap
	983	As cap
	984	As cap
	985	As cap
	986	As cap
	987	As cap
	988	As cap
	989	As cap
	990	As cap
	991	As cap
	992	As cap
	993	As cap
	994	As cap
	995	As cap
	996	As cap
	997	As cap
	998	As cap
	999	As cap
	1000	As cap
	1001	As cap
	1002	As cap
	1003	As cap
	1004	As cap
	1005	As cap
	1006	As cap
	1007	As cap
	1008	As cap
	1009	As cap
	1010	As cap
	1011	As cap
	1012	As cap
	1013	As cap
	1014	As cap
	1015	As cap
	1016	As cap
	1017	As cap
	1018	As cap
	1019	As cap
	1020	As cap
	1021	As cap
	1022	As cap
	1023	As cap
	1024	As cap
	1025	As cap
	1026	As cap
	1027	As cap
	1028	As cap
	1029	As cap
	1030	As cap
	1031	As cap
	1032	As cap
	1033	As cap
	1034	As cap
	1035	As cap
	1036	As cap
	1037	As cap
	1038	As cap
	1039	As cap
	1040	As cap
	1041	As cap
	1042	As cap
	1043	As cap
	1044	As cap
	1045	As cap
	1046	As cap
	1047	As cap
	1048	As cap
	1049	As cap
	1050	As cap
	1051	As cap
	1052	As cap
	1053	As cap
	1054	As cap
	1055	As cap
	1056	As cap
	1057	As cap
	1058	As cap
	1059	As cap
	1060	As cap
	1061	As cap
	1062	As cap
	1063	As cap
	1064	As cap
	1065	As cap
	1066	As cap
	1067	As cap
	1068	As cap
	1069	As cap
	1070	As cap
	1071	As cap
	1072	As cap
	1073	As cap
	1074	As cap
	1075	As cap
	1076	As cap
	1077	As cap
	1078	As cap
	1079	As cap
	1080	As cap
	1081	As cap
	1082	As cap
	1083	As cap
	1084	As cap
	1085	As cap
	1086	As cap
	1087	As cap
	1088	As cap
	1089	As cap
	1090	As cap
	1091	As cap
	1092	As cap
	1093	As cap
	1094	As cap
	1095	As cap
	1096	As cap
	1097	As cap
	1098	As cap
	1099	As cap
	1100	As cap
	1101	As cap
	1102	As cap
	1103	As cap
	1104	As cap
	1105	As cap
	1106	As cap
	1107	As cap
	1108	As cap
	1109	As cap
	1110	As cap
	1111	As cap
	1112	As cap
	1113	As cap
	1114	As cap
	1115	As cap
	1116	As cap
	1117	As cap
	1118	As cap
	1119	As cap
	1120	As cap
	1121	As cap
	1122	As cap
	1123	As cap
	1124	As cap
	1125	As cap
	1126	As cap
	1127	As cap
	1128	As cap
	1129	As cap
	1130	As cap
	1131	As cap
	1132	As cap
	1133	As cap
	1134	As cap
	1135	As cap
	1136	As cap
	1137	As cap
	1138	As cap
	1139	As cap
	1140	As cap
	1141	As cap
	1142	As cap
	1143	As cap
	1144	As cap
	1145	As cap
	1146	As cap
	1147	As cap
	1148	As cap
	1149	As cap
	1150	As cap
	1151	As cap
	1152	As cap
	1153	As cap
	1154	As cap
	1155	As cap
	1156	As cap
	1157	As cap
	1158	As cap
	1159	As cap
	1160	As cap
	1161	As cap
	1162	As cap
	1163	As cap
	1164	As cap
	1165	As cap
	1166	As cap
	1167	As cap
	1168	As cap
	1169	As cap
	1170	As cap
	1171	As cap
	1172	As cap
	1173	As cap
	1174	As cap
	1175	As cap
	1176	As cap
	1177	As cap
	1178	As cap
	1179	As cap
	1180	As cap
	1181	As cap
	1182	As cap
	1183	As cap
	1184	As cap
	1185	As cap
	1186	As cap
	1187	As cap
	1188	As cap
	1189	As cap
	1190	As cap
	1191	As cap
	1192	As cap
	1193	As cap
	1194	As cap
	1195	As cap
	1196	As cap
	1197	As cap
	1198	As cap
	1199	As cap
	1200	As cap
	1201	As cap
	1202	As cap
	1203	As cap
	1204	As cap
	1205	As cap
	1206	As cap
	1207	As cap
	1208	As cap
	1209	As cap
	1210	As cap
	1211	As cap
	1212	As cap
	1213	As cap
	1214	As cap
	1215	As cap
	1216	As cap
	1217	As cap
	1218	As cap
	1219	As cap
	1220	As cap
	1221	As cap
	1222	As cap
	1223	As cap
	1224	As cap
	1225	As cap
	1226	As cap
	1227	As cap
	1228	As cap
	1229	As cap
	1230	As cap
	1231	As cap
	1232	As cap
	1233	As cap
	1234	As cap
	1235	As cap
	1236	As cap
	1237	As cap
	1238	As cap
	1239	As cap
	1240	As cap
	1241	As cap
	1242	As cap
	1243	As cap
	1244	As cap
	1245	As cap
	1246	As cap
	1247	As cap
	1248	As cap
	1249	As cap
	1250	As cap
	1251	As cap
	1252	As cap
	1253	As cap
	1254	As cap
	1255	As cap
	1256	As cap
	1257	As cap
	1258	As cap
	1259	As cap
	1260	As cap
	1261	As cap
	1262	As cap
	1263	As cap
	1264	As cap
	1265	As cap
	1266	As cap
	1267	As cap
	1268	As cap
	1269	As cap
	1270	As cap
	1271	As cap
	1272	As cap
	1273	As cap
	1274	As cap
	1275	As cap
	1276	As cap
	1277	As cap
	1278	As cap
	1279	As cap
	1280	As cap
	1281	As cap
	1282	As cap
	1283	As cap
	1284	As cap
	1285	As cap
	1286	As cap
	1287	As cap
	1288	As cap
	1289	As cap
	1290	As cap
	1291	As cap
	1292	As cap
	1293	As cap
	1294	As cap
	1295	As cap
	1296	As cap
	1297	As cap
	1298	As cap
	1299	As cap
	1300	As cap
	1301	As cap
	1302	As cap
	1303	As cap
	1304	As cap
	1305	As cap
	1306	As cap
	1307	As cap
	1308	As cap
	1309	As cap
	1310	As cap
	1311	As cap
	1312	As cap
	1313	As cap
	1314	As cap
	1315	As cap
	1316	As cap
	1317	As cap
	1318	As cap
	1319	As cap
	1320	As cap
	1321	As cap
	1322	As cap
	1323	As cap
	1324	As cap
	1325	As cap
	1326	As cap
	1327	As cap
	1328	As cap
	1329	As cap
	1330	As cap
	1331	As cap
	1332	As cap
	1333	As cap
	1334	As cap
	1335	As cap
	1336	As cap
	1337	As cap
	1338	As cap
	1339	As cap
	1340	As cap
	1341	As cap
	1342	As cap
	1343	As cap
	1344	As cap
	1345	As cap
	1346	As cap
	1347	As cap
	1348	As cap
	1349	As cap
	1350	As cap
	1351	As cap
	1352	As cap
	1353	As cap
	1354	As cap
	1355	As cap
	1356	As cap
	1357	As cap
	1358	As cap
	1359	As cap
	1360	As cap
	1361	As cap
	1362	As cap
	1363	As cap
	1364	As cap
	1365	As cap
	1366	As cap
	1367	As cap
	1368	As cap
	1369	As cap
	1370	As cap
	1371	As cap
	1372	As cap
	1373	As cap
	1374	As cap
	1375	As cap
	1376	As cap
	1377	As cap
	1378	As cap
	1379	As cap
	1380	As cap
	1381	As cap
	1382	As cap
	1383	As cap
	1384	As cap
	1385	As cap
	1386	As cap
	1387	As cap
	1388	As cap
	1389	As cap
	1390	As cap
	1391	As cap
	1392	As cap
	1393	As cap
	1394	As cap
	1395	As cap
	1396	As cap
	1397	As cap
	1398	As cap
	1399	As cap
	1400	As cap
	1401	As cap
	1402	As cap
	1403	As cap
	1404	As cap
	1405	As cap
	1406	As cap
	1407	As cap
	1408	As cap
	1409	As cap
	1410	As cap
	1411	As cap
	1412	As cap
	1413	As cap
	1414	As cap
	1415	As cap
	1416	As cap
	1417	As cap
	1418	As cap
	1419	As cap
	1420	As cap
	1421	As cap
	1422	As cap
	1423	As cap
	1424	As cap
	1425	As cap
	1426	As cap
	1427	As cap
	1428	As cap
	1429	As cap
	1430	As cap
	1431	As cap
	1432	As cap
	1433	As cap
	1434	As cap
	1435	As cap
	1436	As cap
	1437	As cap
	1438	As cap
	1439	As cap
	1440	As cap
	1441	As cap
	1442	As cap
	1443	As cap
	1444	As cap
	1445	As cap
	1446	As cap
	1447	As cap
	1448	As cap
	1449	As cap
	1450	As cap
	1451	As cap
	1452	As cap
	1453	As cap
	1454	As cap
	1455	As cap
	1456	As cap
	1457	As cap
	1458	As cap
	1459	As cap
	1460	As cap
	1461	As cap
	1462	As cap
	1463	As cap
	1464	As cap
	1465	As cap
	1466	As cap
	1467	As cap
	1468	As cap
	1469	As cap
	1470	As cap
	1471	As cap
	1472	As cap
	1473	As cap
	1474	As cap
	1475	As cap
	1476	As cap
	1477	As cap
	1478	As cap
	1479	As cap
	1480	As cap
	1481	As cap
	1482	As cap
	1483	As cap
	1484	As cap
	1485	As cap
	1486	As cap
	1487	As cap
	1488	As cap
	1489	As cap
	1490	As cap
	1491	As cap
	1492	As cap
	1493	As cap
	1494	As cap
	1495	As cap
	1496	As cap
	1497	As cap
	1498	As cap
	1499	As cap
	1500	As cap
	1501	As cap
	1502	As cap
	1503	As cap
	1504	As cap
	1505	As cap
	1506	As cap
	1507	As cap
	1508	As cap
	1509	As cap
	1510	As cap
	1511	As cap
	1512	As cap
	1513	As cap
	1514	As cap
	1515	As cap
	1516	As cap
	1517	As cap
	1518	As cap
	1519	As cap
	1520	As cap
	1521	As cap
	1522	As cap
	1523	As cap
	1524	As cap
	1525	As cap
	1526	As cap
	1527	As cap
	1528	As cap
	1529	As cap
	1530	As cap
	1531	As cap
	1532	As cap
	1533	As cap
	1534	As cap
	1535	As cap
	1536	As cap
	1537	As cap
	1538	As cap
	1539	As cap
	1540	As cap
	1541	As cap
	1542	As cap
	1543	As cap
	1544	As cap
	1545	As cap
	1546	As cap
	1547	As cap
	1548	As cap
	1549	As cap
	1550	As cap
	1551	As cap
	1552	As cap
	1553	As cap
	1554	As cap
	1555	As cap
	1556	As cap
	1557	As cap
	1558	As cap
	1559	As cap
	1560	As cap
	1561	As cap
	1562	As cap
	1563	As cap
	1564	As cap
	1565	As cap
	1566	As cap
	1567	As cap
	1568	As cap
	1569	As cap
	1570	As cap
	1571	As cap
	1572	As cap
	1573	As cap
	1574	As cap
	1575	As cap
	1576	As cap
	1577	As cap
	1578	As cap
	1579	As cap
	1580	As cap
	1581	As cap
	1582	As cap
	1583	As cap
	1584	As cap
	1585	As cap
	1586	As cap
	1587	As cap
	1588	As cap
	1589	As cap
	1590	As cap
	1591	As cap
	1592	As cap
	1593	As cap
	1594	As cap
	1595	As cap
	1596	As cap
	1597	As cap
	1598	As cap
	1599	As cap
	1600	As cap
	1601	As cap
	1602	As cap
	1603	As cap
	1604	As cap
	1605	As cap
	1606	As cap
	1607	As cap
	1608	As cap
	1609	As cap
	1610	As cap
	1611	As cap
	1612	As cap
	1613	As cap
	1614	As cap
	1615	As cap
	1616	As cap
	1617	As cap
	1618	As cap
	1619	As cap
	1620	As cap
	1621	As cap
	1622	As cap
	1623	As cap
	1624	As cap
	1625	As cap
	1626	As cap
	1627	As cap
	1628	As cap
	1629	As cap
	1630	As cap
	1631	As cap
	1632	As cap
	1633	As cap
	1634	As cap
	1635	As cap
	1636	As cap
	1637	As cap
	1638	As cap
	1639	As cap
	1640	As cap
	1641	As cap
	1642	As cap
	1643	As cap
	1644	As cap
	1645	As cap
	1646	As cap
	1647	As cap
	1648	As cap
	1649	As cap
	1650	As cap
	1651	As cap
	1652	As cap
	1653	As cap
	1654	As cap
	1655	As cap
	1656	As cap
	1657	As cap
	1658	As cap
	1659	As cap
	1660	As cap
	1661	As cap
	1662	As cap
	1663	As cap
	1664	As cap
	1665	As cap
	1666	As cap
	1667	As cap
	1668	As cap
	1669	As cap
	1670	As cap
	1671	As cap
	1672	As cap
	1673	As cap
	1674	As cap
	1675	As cap
	1676	As cap
	1677	As cap
	1678	As cap
	1679	As cap
	1680	As cap
	1681	As cap
	1682	As cap
	1683	As cap
	1684	As cap
	1685	As cap
	1686	As cap
	1687	As cap
	1688	As cap
	1689	As cap
	1690	As cap
	1691	As cap
	1692	As cap
	1693	As cap
	1694	As cap
	1695	As cap
	1696	As cap
	1697	As cap
	1698	As cap
	1699	As cap
	1700	As cap
	1701	As cap
	1702	As cap
	1703	As cap
	1704	As cap
	1705	As cap
	1706	As cap
	1707	As cap
	1708	As cap
	1709	As cap
	1710	As cap
	1711	As cap
	1712	As cap
	1713	As cap
	1714	As cap
	1715	As cap
	1716	As cap
	1717	As cap
	1718	As cap
	1719	As cap
	1720	As cap
	1721	As cap
	1722	As cap
	1723	As cap
	1724	As cap
	1725	As cap
	1726	As cap
	1727	As cap
	1728	As cap
	1729	As cap
	1730	As cap
	1731	As cap
	1732	As cap
	1733	As cap
	1734	As cap
	1735	As cap
	1736	As cap
	1737	As cap
	1738	As cap
	1739	As cap
	1740	As cap
	1741	As cap
	1742	As cap
	1743	As cap
	1744	As cap
	1745	As cap
	1746	As cap
	1747	As cap
	1748	As cap
	1749	As cap
	1750	As cap
	1751	As cap
	1752	As cap
	1753	As cap
	1754	As cap
	1755	As cap
	1756	As cap
	1757	As cap
	1758	As cap
	1759	As cap
	1760	As cap
	1761	As cap
	1762	As cap
	1763	As cap
	1764	As cap
	1765	As cap
	1766	As cap
	1767	As cap
	1768	As cap
	1769	As cap
	1770	As cap
	1771	As cap
	1772	As cap
	1773	As cap
	1774	As cap
	1775	As cap
	1776	As cap
	1777	As cap
	1778	As cap
	1779	As cap
	1780	As cap
	1781	As cap
	1782	As cap
	1783	As cap
	1784	As cap
	1785	As cap
	1786	As cap
	1787	As cap
	1788	As cap
	1789	As cap
	1790	As cap
	1791	As cap
	1792	As cap
	1793	As cap
	1794	As cap
	1795	As cap
	1796	As cap
	1797	As cap
	1798	As cap
	1799	As cap
	1800	As cap
	1801	As cap
	1802	As cap
	1803	As cap
	1804	As cap
	1805	As cap
	1806	As cap
	1807	As cap
	1808	As cap
	1809	As cap
	1810	As cap
	1811	As cap
	1812	As cap
	1813	As cap
	1814	As cap
	1815	As cap
	1816	As cap
	1817	As cap
	1818	As cap
	1819	As cap
	1820	As cap
	1821	As cap
	1822	As cap
	1823	As cap
	1824	As cap
	1825	As cap
	1826	As cap
	1827	As cap
	1828	As cap
	1829	As cap
	1830	As cap
	1831	As cap
	1832	As cap
	1833	As cap
	1834	As cap
	1835	As cap
	1836	As cap
	1837	As cap
	1838	As cap
	1839	As cap
	1840	As cap
	1841	As cap
	1842	As cap
	1843	As cap
	1844	As cap
	1845	As cap
	1846	As cap
	1847	As cap
	1848	As cap
	1849	As cap
	1850	As cap
	1851	As cap
	1852	As cap
	1853	As cap
	1854	As cap
	1855	As cap
	1856	As cap
	1857	As cap
	1858	As cap
	1859	As cap
	1860	As cap
	1861	As cap
	1862	As cap
	1863	As cap
	1864	As cap
	1865	As cap
	1866	As cap
	1867	As cap
	1868	As cap
	1869	As cap
	1870	As cap
	1871	As cap
	1872	As cap
	1873	As cap
	1874	As cap
	1875	As cap
	1876	As cap
	1877	As cap
	1878	As cap
	1879	As cap
	1880	As cap
	1881	As cap
	1882	As cap
	1883	As cap
	1884	As cap
	1885	As cap
	1886	As cap
	1887	As cap
	1888	As cap
	1889	As cap
	1890	As cap
	1891	As cap
	1892	As cap
	1893	As cap
	1894	As cap
	1895	As cap
	1896	As cap
	1897	As cap
	1898	As cap
	1899	As cap
	1900	As cap
	1901	As cap
	1902	As cap
	1903	As cap
	1904	As cap
	1905	As cap
	1906	As cap
	1907	As cap
	1908	As cap
	1909	As cap
	1910	As cap
	1911	As cap
	1912	As cap
	1913	As cap
	1914	As cap
	1915	As cap
	1916	As cap
	1917	As cap
	1918	As cap
	1919	As cap
	1920	As cap
	1921	As cap
	1922	As cap
	1923	As cap
	1924	As cap
	1925	As cap
	1926	As cap
	1927	As cap
	1928	As cap
	1929	As cap
	1930	As cap
	1931	As cap
	1932	As cap
	1933	As cap
	1934	As cap
	1935	As cap
	1936	As cap
	1937	As cap
	1938	As cap
	1939	As cap
	1940	As cap
	1941	As cap
	1942	As cap
	1943	As cap
	1944	As cap
	1945	As cap
	1946	As cap
	1947	As cap
	1948	As cap
	1949	As cap
	1950	As cap
	1951	As cap
	1952	As cap
	1953	As cap
	1954	As cap
	1955	As cap
	1956	As cap
	1957	As cap
	1958	As cap
	1959	As cap
	1960	As cap
	1961	As cap
	1962	As cap
	1963	As cap
	1964	As cap
	1965	As cap
	1966	As cap
	1967	As cap
	1968	As cap
	1969	As cap
	1970	As cap
	1971	As cap
	1972	As cap
	1973	As cap
	1974	As cap
	1975	As cap
	1976	As cap
	1977	As cap
	1978	As cap
	1979	As cap
	1980	As cap
	1981	As cap
	1982	As cap
	1983	As cap
	1984	As cap
	1985	As cap
	1986	As cap
	1987	As cap
	1988	As cap
	1989	As cap
	1990	As cap
	1991	As cap
	1992	As cap
	1993	As cap
	1994	As cap
	1995	As cap
	1996	As cap
	1997	As cap
	1998	As cap
[truncated: 12,002 more rows]

## Sheet: Fig. 5A
Figure 5A
	Sequence	Substrate temperature
Data	1	330
	2	330
	3	330
	4	330
	5	330
	6	330
	7	330
	8	330
	9	330
	10	330
	11	330
	12	330
	13	330
	14	330
	15	330
	16	330
	17	330
	18	330
	19	330
	20	330
	21	330
	22	330
	23	330
	24	330
	25	330
	26	330
	27	330
	28	330
	29	330
	30	330
	31	330
	32	330
	33	330
	34	330
	35	330
	36	330
	37	330
	38	330
	39	330
	40	330
	41	330
	42	330
	43	330
	44	330
	45	330
	46	330
	47	330
	48	330
	49	330
	50	330
	51	330
	52	330
	53	330
	54	330
	55	330
	56	330
	57	330
	58	330
	59	330
	60	330
	61	330
	62	330
	63	330
	64	330
	65	330
	66	330
	67	330
	68	330
	69	330
	70	330
	71	330
	72	330
	73	330
	74	330
	75	330
	76	330
	77	330
	78	330
	79	330
	80	330
	81	330
	82	330
	83	330
	84	330
	85	330
	86	330
	87	330
	88	330
	89	330
	90	330
	91	330
	92	330
	93	330
	94	330
	95	330
	96	330
	97	330
	98	330
	99	330
	100	330
	101	330
	102	330
	103	330
	104	330
	105	330
	106	330
	107	330
	108	330
	109	330
	110	330
	111	330
	112	330
	113	330
	114	330
	115	330
	116	330
	117	330
	118	330
	119	330
	120	330
	121	330
	122	330
	123	330
	124	330
	125	330
	126	330
	127	330
	128	330
	129	330
	130	330
	131	330
	132	330
	133	330
	134	330
	135	330
	136	330
	137	330
	138	330
	139	330
	140	330
	141	330
	142	330
	143	330
	144	330
	145	330
	146	330
	147	330
	148	330
	149	330
	150	330
	151	330
	152	330
	153	330
	154	330
	155	330
	156	330
	157	330
	158	330
	159	330
	160	330
	161	330
	162	330
	163	330
	164	330
	165	330
	166	330
	167	330
	168	330
	169	330
	170	330
	171	330
	172	330
	173	330
	174	330
	175	330
	176	330
	177	330
	178	330
	179	330
	180	330
	181	330
	182	330
	183	330
	184	330
	185	330
	186	330
	187	330
	188	330
	189	330
	190	330
	191	330
	192	330
	193	330
	194	330
	195	330
	196	330
	197	330
	198	330
	199	330
	200	330
	201	330
	202	330
	203	330
	204	330
	205	330
	206	330
	207	330
	208	330
	209	330
	210	330
	211	330
	212	330
	213	330
	214	330
	215	330
	216	330
	217	330
	218	330
	219	329
	220	329
	221	329
	222	329
	223	329
	224	329
	225	329
	226	329
	227	329
	228	329
	229	329
	230	329
	231	329
	232	329
	233	329
	234	329
	235	329
	236	329
	237	329
	238	329
	239	329
	240	329
	241	329
	242	329
	243	329
	244	329
	245	329
	246	329
	247	329
	248	329
	249	329
	250	329
	251	329
	252	329
	253	329
	254	329
	255	329
	256	329
	257	329
	258	329
	259	329
	260	329
	261	329
	262	329
	263	329
	264	329
	265	329
	266	329
	267	329
	268	329
	269	329
	270	329
	271	329
	272	329
	273	329
	274	329
	275	329
	276	329
	277	329
	278	329
	279	329
	280	329
	281	329
	282	329
	283	329
	284	329
	285	329
	286	329
	287	329
	288	329
	289	329
	290	329
	291	329
	292	329
	293	329
	294	329
	295	329
	296	328
	297	328
	298	328
	299	328
	300	328
	301	328
	302	328
	303	328
	304	328
	305	328
	306	328
	307	328
	308	328
	309	328
	310	328
	311	328
	312	328
	313	328
	314	328
	315	328
	316	328
	317	328
	318	328
	319	328
	320	328
	321	328
	322	328
	323	328
	324	328
	325	328
	326	328
	327	328
	328	328
	329	328
	330	328
	331	328
	332	328
	333	328
	334	328
	335	328
	336	328
	337	328
	338	328
	339	328
	340	328
	341	328
	342	328
	343	328
	344	328
	345	328
	346	328
	347	328
	348	328
	349	328
	350	328
	351	328
	352	328
	353	328
	354	328
	355	328
	356	328
	357	328
	358	328
	359	328
	360	328
	361	328
	362	328
	363	328
	364	328
	365	328
	366	328
	367	328
	368	328
	369	328
	370	328
	371	328
	372	328
	373	328
	374	328
	375	328
	376	328
	377	328
	378	328
	379	328
	380	328
	381	328
	382	328
	383	328
	384	328
	385	328
	386	328
	387	328
	388	328
	389	328
	390	328
	391	328
	392	328
	393	328
	394	328
	395	328
	396	328
	397	328
	398	328
	399	328
	400	328
	401	328
	402	328
	403	328
	404	328
	405	328
	406	328
	407	328
	408	328
	409	328
	410	328
	411	328
	412	328
	413	328
	414	328
	415	328
	416	328
	417	328
	418	328
	419	328
	420	328
	421	328
	422	328
	423	328
	424	328
	425	328
	426	328
	427	328
	428	328
	429	328
	430	328
	431	328
	432	328
	433	328
	434	328
	435	328
	436	328
	437	328
	438	328
	439	328
	440	328
	441	328
	442	328
	443	328
	444	328
	445	328
	446	328
	447	328
	448	328
	449	328
	450	328
	451	328
	452	328
	453	328
	454	328
	455	328
	456	328
	457	328
	458	328
	459	328
	460	328
	461	328
	462	328
	463	328
	464	328
	465	328
	466	328
	467	328
	468	328
	469	328
	470	328
	471	328
	472	328
	473	328
	474	328
	475	328
	476	328
	477	328
	478	328
	479	328
	480	328
	481	328
	482	328
	483	328
	484	328
	485	328
	486	328
	487	328
	488	328
	489	328
	490	328
	491	328
	492	328
	493	328
	494	328
	495	328
	496	328
	497	328
	498	328
	499	328
	500	328
	501	328
	502	328
	503	328
	504	328
	505	328
	506	328
	507	328
	508	328
	509	328
	510	328
	511	328
	512	328
	513	328
	514	328
	515	328
	516	328
	517	328
	518	328
	519	328
	520	328
	521	328
	522	328
	523	328
	524	328
	525	328
	526	328
	527	328
	528	328
	529	328
	530	328
	531	328
	532	328
	533	328
	534	328
	535	328
	536	328
	537	328
	538	328
	539	328
	540	328
	541	328
	542	328
	543	328
	544	328
	545	328
	546	328
	547	328
	548	328
	549	328
	550	328
	551	328
	552	328
	553	328
	554	328
	555	328
	556	328
	557	328
	558	328
	559	328
	560	328
	561	328
	562	328
	563	328
	564	328
	565	328
	566	328
	567	328
	568	328
	569	328
	570	328
	571	328
	572	328
	573	328
	574	328
	575	328
	576	328
	577	328
	578	328
	579	328
	580	328
	581	328
	582	328
	583	328
	584	328
	585	328
	586	328
	587	328
	588	328
	589	328
	590	328
	591	328
	592	328
	593	328
	594	328
	595	328
	596	328
	597	328
	598	328
	599	328
	600	328
	601	328
	602	328
	603	328
	604	328
	605	328
	606	328
	607	328
	608	328
	609	328
	610	328
	611	328
	612	328
	613	328
	614	328
	615	328
	616	328
	617	328
	618	328
	619	328
	620	328
	621	328
	622	328
	623	328
	624	328
	625	328
	626	328
	627	328
	628	328
	629	328
	630	328
	631	328
	632	328
	633	328
	634	328
	635	328
	636	328
	637	328
	638	328
	639	328
	640	328
	641	328
	642	328
	643	328
	644	328
	645	328
	646	328
	647	328
	648	328
	649	328
	650	328
	651	328
	652	328
	653	328
	654	328
	655	328
	656	328
	657	328
	658	328
	659	328
	660	328
	661	328
	662	328
	663	328
	664	328
	665	328
	666	328
	667	328
	668	328
	669	328
	670	328
	671	328
	672	328
	673	328
	674	328
	675	328
	676	328
	677	328
	678	328
	679	328
	680	328
	681	328
	682	328
	683	328
	684	328
	685	328
	686	328
	687	328
	688	328
	689	328
	690	328
	691	328
	692	328
	693	328
	694	328
	695	328
	696	328
	697	328
	698	328
	699	328
	700	328
	701	328
	702	328
	703	328
	704	328
	705	328
	706	328
	707	328
	708	328
	709	328
	710	328
	711	328
	712	328
	713	328
	714	328
	715	328
	716	328
	717	328
	718	328
	719	328
	720	328
	721	328
	722	328
	723	328
	724	328
	725	328
	726	328
	727	328
	728	328
	729	328
	730	328
	731	328
	732	328
	733	328
	734	328
	735	328
	736	328
	737	328
	738	328
	739	328
	740	328
	741	328
	742	328
	743	328
	744	328
	745	328
	746	328
	747	328
	748	328
	749	328
	750	328
	751	328
	752	328
	753	328
	754	328
	755	328
	756	328
	757	328
	758	328
	759	328
	760	328
	761	328
	762	328
	763	328
	764	328
	765	328
	766	328
	767	328
	768	328
	769	328
	770	328
	771	328
	772	328
	773	328
	774	328
	775	328
	776	328
	777	328
	778	328
	779	328
	780	328
	781	328
	782	328
	783	328
	784	328
	785	328
	786	328
	787	328
	788	328
	789	328
	790	328
	791	328
	792	328
	793	328
	794	328
	795	328
	796	328
	797	328
	798	328
	799	328
	800	328
	801	328
	802	328
	803	328
	804	328
	805	328
	806	328
	807	328
	808	328
	809	328
	810	328
	811	328
	812	328
	813	328
	814	328
	815	328
	816	328
	817	328
	818	328
	819	328
	820	328
	821	328
	822	328
	823	328
	824	328
	825	328
	826	328
	827	328
	828	328
	829	328
	830	328
	831	328
	832	328
	833	328
	834	328
	835	328
	836	328
	837	328
	838	328
	839	328
	840	328
	841	328
	842	328
	843	328
	844	328
	845	328
	846	328
	847	328
	848	328
	849	328
	850	328
	851	328
	852	328
	853	328
	854	328
	855	328
	856	328
	857	328
	858	328
	859	328
	860	328
	861	328
	862	328
	863	328
	864	328
	865	328
	866	328
	867	328
	868	328
	869	328
	870	328
	871	328
	872	328
	873	328
	874	328
	875	328
	876	328
	877	328
	878	328
	879	328
	880	328
	881	328
	882	328
	883	328
	884	328
	885	328
	886	328
	887	328
	888	328
	889	328
	890	328
	891	328
	892	328
	893	328
	894	328
	895	328
	896	328
	897	328
	898	328
	899	328
	900	328
	901	328
	902	328
	903	328
	904	328
	905	328
	906	328
	907	328
	908	328
	909	328
	910	328
	911	328
	912	328
	913	328
	914	328
	915	328
	916	328
	917	328
	918	328
	919	328
	920	328
	921	328
	922	328
	923	328
	924	328
	925	328
	926	328
	927	328
	928	328
	929	328
	930	328
	931	328
	932	328
	933	328
	934	328
	935	328
	936	328
	937	328
	938	328
	939	328
	940	328
	941	328
	942	328
	943	328
	944	328
	945	328
	946	328
	947	328
	948	328
	949	328
	950	328
	951	328
	952	328
	953	328
	954	328
	955	328
	956	328
	957	328
	958	328
	959	328
	960	328
	961	328
	962	328
	963	328
	964	328
	965	328
	966	328
	967	328
	968	328
	969	328
	970	328
	971	328
	972	328
	973	328
	974	328
	975	328
	976	328
	977	328
	978	328
	979	328
	980	328
	981	328
	982	328
	983	328
	984	328
	985	328
	986	328
	987	328
	988	328
	989	328
	990	328
	991	328
	992	328
	993	328
	994	328
	995	328
	996	328
	997	328
	998	328
	999	328
	1000	328
	1001	328
	1002	328
	1003	328
	1004	328
	1005	328
	1006	328
	1007	328
	1008	328
	1009	328
	1010	328
	1011	328
	1012	328
	1013	328
	1014	328
	1015	328
	1016	328
	1017	328
	1018	328
	1019	328
	1020	328
	1021	328
	1022	328
	1023	328
	1024	328
	1025	328
	1026	328
	1027	328
	1028	328
	1029	328
	1030	328
	1031	328
	1032	328
	1033	328
	1034	328
	1035	328
	1036	328
	1037	328
	1038	328
	1039	328
	1040	328
	1041	328
	1042	328
	1043	328
	1044	328
	1045	328
	1046	328
	1047	328
	1048	328
	1049	328
	1050	328
	1051	328
	1052	328
	1053	328
	1054	328
	1055	328
	1056	328
	1057	328
	1058	328
	1059	328
	1060	328
	1061	328
	1062	328
	1063	328
	1064	328
	1065	328
	1066	328
	1067	328
	1068	328
	1069	328
	1070	328
	1071	328
	1072	328
	1073	328
	1074	328
	1075	328
	1076	328
	1077	328
	1078	328
	1079	328
	1080	328
	1081	328
	1082	328
	1083	328
	1084	328
	1085	328
	1086	328
	1087	328
	1088	328
	1089	328
	1090	328
	1091	328
	1092	328
	1093	328
	1094	328
	1095	328
	1096	328
	1097	328
	1098	328
	1099	328
	1100	328
	1101	328
	1102	328
	1103	328
	1104	328
	1105	328
	1106	328
	1107	328
	1108	328
	1109	328
	1110	328
	1111	328
	1112	328
	1113	328
	1114	328
	1115	328
	1116	328
	1117	328
	1118	328
	1119	328
	1120	328
	1121	328
	1122	328
	1123	328
	1124	328
	1125	328
	1126	328
	1127	328
	1128	328
	1129	328
	1130	328
	1131	328
	1132	328
	1133	328
	1134	328
	1135	328
	1136	328
	1137	328
	1138	328
	1139	328
	1140	328
	1141	328
	1142	328
	1143	328
	1144	328
	1145	328
	1146	328
	1147	328
	1148	328
	1149	328
	1150	328
	1151	328
	1152	328
	1153	328
	1154	328
	1155	328
	1156	328
	1157	328
	1158	328
	1159	328
	1160	328
	1161	328
	1162	328
	1163	328
	1164	328
	1165	328
	1166	328
	1167	328
	1168	328
	1169	328
	1170	328
	1171	328
	1172	328
	1173	328
	1174	328
	1175	328
	1176	328
	1177	328
	1178	328
	1179	328
	1180	328
	1181	328
	1182	328
	1183	328
	1184	328
	1185	328
	1186	328
	1187	328
	1188	328
	1189	328
	1190	328
	1191	328
	1192	328
	1193	328
	1194	328
	1195	328
	1196	328
	1197	328
	1198	328
	1199	328
	1200	328
	1201	328
	1202	328
	1203	328
	1204	328
	1205	328
	1206	328
	1207	328
	1208	328
	1209	328
	1210	328
	1211	328
	1212	328
	1213	328
	1214	328
	1215	328
	1216	328
	1217	328
	1218	328
	1219	328
	1220	328
	1221	328
	1222	328
	1223	328
	1224	328
	1225	328
	1226	328
	1227	328
	1228	328
	1229	328
	1230	328
	1231	328
	1232	328
	1233	328
	1234	328
	1235	328
	1236	328
	1237	328
	1238	328
	1239	328
	1240	328
	1241	328
	1242	328
	1243	328
	1244	328
	1245	328
	1246	328
	1247	328
	1248	328
	1249	328
	1250	328
	1251	328
	1252	328
	1253	328
	1254	328
	1255	328
	1256	328
	1257	328
	1258	328
	1259	328
	1260	328
	1261	328
	1262	328
	1263	328
	1264	328
	1265	328
	1266	328
	1267	328
	1268	328
	1269	328
	1270	328
	1271	328
	1272	328
	1273	328
	1274	328
	1275	328
	1276	328
	1277	328
	1278	328
	1279	328
	1280	328

## Sheet: Fig. 5B
Figure 5B
	Sequence	Temperature model output
Data	1	High
	2	High
	3	High
	4	High
	5	High
	6	High
	7	High
	8	High
	9	High
	10	High
	11	High
	12	High
	13	High
	14	High
	15	High
	16	High
	17	High
	18	High
	19	High
	20	High
	21	High
	22	High
	23	High
	24	High
	25	High
	26	High
	27	High
	28	High
	29	High
	30	High
	31	High
	32	High
	33	High
	34	High
	35	High
	36	High
	37	High
	38	High
	39	High
	40	High
	41	High
	42	High
	43	High
	44	High
	45	High
	46	High
	47	High
	48	High
	49	High
	50	High
	51	High
	52	High
	53	High
	54	High
	55	High
	56	High
	57	High
	58	High
	59	High
	60	High
	61	High
	62	High
	63	High
	64	High
	65	High
	66	High
	67	High
	68	High
	69	High
	70	High
	71	High
	72	High
	73	High
	74	High
	75	High
	76	High
	77	High
	78	High
	79	High
	80	High
	81	High
	82	High
	83	High
	84	High
	85	High
	86	High
	87	High
	88	High
	89	High
	90	High
	91	High
	92	High
	93	High
	94	High
	95	High
	96	High
	97	High
	98	High
	99	High
	100	High
	101	High
	102	High
	103	High
	104	High
	105	High
	106	High
	107	High
	108	High
	109	High
	110	High
	111	High
	112	High
	113	High
	114	High
	115	High
	116	High
	117	High
	118	High
	119	High
	120	High
	121	High
	122	High
	123	High
	124	High
	125	High
	126	High
	127	High
	128	High
	129	High
	130	High
	131	High
	132	High
	133	High
	134	High
	135	High
	136	High
	137	High
	138	High
	139	High
	140	High
	141	High
	142	High
	143	High
	144	High
	145	High
	146	High
	147	High
	148	High
	149	High
	150	High
	151	High
	152	High
	153	High
	154	High
	155	High
	156	High
	157	High
	158	High
	159	High
	160	High
	161	High
	162	High
	163	High
	164	High
	165	High
	166	High
	167	High
	168	High
	169	High
	170	High
	171	High
	172	High
	173	High
	174	High
	175	High
	176	High
	177	High
	178	High
	179	High
	180	High
	181	High
	182	High
	183	High
	184	High
	185	High
	186	High
	187	High
	188	High
	189	High
	190	High
	191	High
	192	High
	193	High
	194	High
	195	High
	196	High
	197	High
	198	High
	199	High
	200	High
	201	High
	202	High
	203	High
	204	High
	205	High
	206	High
	207	High
	208	High
	209	High
	210	High
	211	High
	212	High
	213	High
	214	High
	215	High
	216	High
	217	High
	218	High
	219	High
	220	High
	221	High
	222	High
	223	High
	224	High
	225	High
	226	High
	227	High
	228	High
	229	High
	230	High
	231	High
	232	High
	233	High
	234	High
	235	High
	236	High
	237	High
	238	High
	239	High
	240	High
	241	High
	242	High
	243	High
	244	High
	245	High
	246	High
	247	High
	248	High
	249	High
	250	High
	251	High
	252	High
	253	High
	254	High
	255	High
	256	High
	257	High
	258	High
	259	High
	260	High
	261	High
	262	High
	263	High
	264	High
	265	High
	266	High
	267	High
	268	High
	269	High
	270	High
	271	High
	272	High
	273	High
	274	High
	275	High
	276	High
	277	High
	278	High
	279	High
	280	High
	281	High
	282	High
	283	High
	284	High
	285	High
	286	High
	287	High
	288	High
	289	High
	290	High
	291	High
	292	High
	293	High
	294	High
	295	High
	296	Suitable
	297	Suitable
	298	Suitable
	299	High
	300	Suitable
	301	Suitable
	302	Suitable
	303	Suitable
	304	Suitable
	305	Suitable
	306	Suitable
	307	Suitable
	308	Suitable
	309	Suitable
	310	Suitable
	311	Suitable
	312	Suitable
	313	Suitable
	314	Suitable
	315	Suitable
	316	Suitable
	317	Suitable
	318	Suitable
	319	Suitable
	320	Suitable
	321	Suitable
	322	Suitable
	323	Suitable
	324	Suitable
	325	Suitable
	326	Suitable
	327	Suitable
	328	Suitable
	329	Suitable
	330	Suitable
	331	Suitable
	332	Suitable
	333	Suitable
	334	Suitable
	335	Suitable
	336	Suitable
	337	Suitable
	338	Suitable
	339	Suitable
	340	Suitable
	341	Suitable
	342	Suitable
	343	Suitable
	344	Suitable
	345	Suitable
	346	Suitable
	347	Suitable
	348	Suitable
	349	Suitable
	350	Suitable
	351	Suitable
	352	Suitable
	353	Suitable
	354	Suitable
	355	Suitable
	356	Suitable
	357	Suitable
	358	Suitable
	359	Suitable
	360	Suitable
	361	Suitable
	362	Suitable
	363	Suitable
	364	Suitable
	365	Suitable
	366	Suitable
	367	Suitable
	368	Suitable
	369	Suitable
	370	Suitable
	371	Suitable
	372	Suitable
	373	Suitable
	374	Suitable
	375	Suitable
	376	Suitable
	377	Suitable
	378	Suitable
	379	Suitable
	380	Suitable
	381	Suitable
	382	Suitable
	383	Suitable
	384	Suitable
	385	Suitable
	386	Suitable
	387	Suitable
	388	Suitable
	389	Suitable
	390	Suitable
	391	High
	392	High
	393	High
	394	Suitable
	395	High
	396	Suitable
	397	Suitable
	398	Suitable
	399	Suitable
	400	High
	401	Suitable
	402	Suitable
	403	Suitable
	404	High
	405	Suitable
	406	Suitable
	407	Suitable
	408	Suitable
	409	Suitable
	410	Suitable
	411	Suitable
	412	Suitable
	413	Suitable
	414	Suitable
	415	Suitable
	416	Suitable
	417	Suitable
	418	Suitable
	419	Suitable
	420	Suitable
	421	Suitable
	422	Suitable
	423	Suitable
	424	Suitable
	425	Suitable
	426	Suitable
	427	Suitable
	428	Suitable
	429	Suitable
	430	Suitable
	431	Suitable
	432	Suitable
	433	Suitable
	434	Suitable
	435	Suitable
	436	Suitable
	437	Suitable
	438	Suitable
	439	Suitable
	440	Suitable
	441	Suitable
	442	Suitable
	443	Suitable
	444	Suitable
	445	High
	446	Suitable
	447	Suitable
	448	Suitable
	449	Suitable
	450	Suitable
	451	Suitable
	452	Suitable
	453	Suitable
	454	Suitable
	455	Suitable
	456	High
	457	High
	458	High
	459	Suitable
	460	Suitable
	461	Suitable
	462	Suitable
	463	Suitable
	464	Suitable
	465	Suitable
	466	Suitable
	467	Suitable
	468	Suitable
	469	Suitable
	470	Suitable
	471	Suitable
	472	Suitable
	473	Suitable
	474	Suitable
	475	Suitable
	476	Suitable
	477	Suitable
	478	Suitable
	479	Suitable
	480	Suitable
	481	Suitable
	482	Suitable
	483	Suitable
	484	Suitable
	485	Suitable
	486	Suitable
	487	Suitable
	488	Suitable
	489	Suitable
	490	Suitable
	491	Suitable
	492	Suitable
	493	Suitable
	494	Suitable
	495	Suitable
	496	Suitable
	497	Suitable
	498	Suitable
	499	Suitable
	500	Suitable
	501	Suitable
	502	Suitable
	503	High
	504	Suitable
	505	High
	506	Suitable
	507	Suitable
	508	Suitable
	509	High
	510	Suitable
	511	High
	512	Suitable
	513	Suitable
	514	Suitable
	515	Suitable
	516	Suitable
	517	Suitable
	518	Suitable
	519	Suitable
	520	Suitable
	521	Suitable
	522	Suitable
	523	Suitable
	524	Suitable
	525	Suitable
	526	Suitable
	527	Suitable
	528	Suitable
	529	Suitable
	530	Suitable
	531	Suitable
	532	Suitable
	533	Suitable
	534	Suitable
	535	Suitable
	536	Suitable
	537	Suitable
	538	Suitable
	539	Suitable
	540	Suitable
	541	Suitable
	542	Suitable
	543	Suitable
	544	Suitable
	545	Suitable
	546	Suitable
	547	High
	548	High
	549	High
	550	Suitable
	551	Suitable
	552	Suitable
	553	Suitable
	554	Suitable
	555	Suitable
	556	Suitable
	557	Suitable
	558	Suitable
	559	Suitable
	560	Suitable
	561	Suitable
	562	Suitable
	563	Suitable
	564	Suitable
	565	Suitable
	566	Suitable
	567	Suitable
	568	High
	569	High
	570	Suitable
	571	Suitable
	572	Suitable
	573	Suitable
	574	Suitable
	575	Suitable
	576	Suitable
	577	Suitable
	578	Suitable
	579	Suitable
	580	Suitable
	581	Suitable
	582	Suitable
	583	Suitable
	584	Suitable
	585	Suitable
	586	Suitable
	587	Suitable
	588	Suitable
	589	Suitable
	590	Suitable
	591	Suitable
	592	Suitable
	593	Suitable
	594	Suitable
	595	Suitable
	596	Suitable
	597	Suitable
	598	Suitable
	599	Suitable
	600	Suitable
	601	Suitable
	602	Suitable
	603	Suitable
	604	Suitable
	605	Suitable
	606	Suitable
	607	Suitable
	608	Suitable
	609	Suitable
	610	Suitable
	611	Suitable
	612	Suitable
	613	Suitable
	614	Suitable
	615	Suitable
	616	Suitable
	617	Suitable
	618	Suitable
	619	Suitable
	620	Suitable
	621	Suitable
	622	Suitable
	623	Suitable
	624	Suitable
	625	Suitable
	626	Suitable
	627	Suitable
	628	Suitable
	629	Suitable
	630	Suitable
	631	Suitable
	632	Suitable
	633	Suitable
	634	Suitable
	635	Suitable
	636	Suitable
	637	Suitable
	638	Suitable
	639	Suitable
	640	Suitable
	641	Suitable
	642	Suitable
	643	Suitable
	644	Suitable
	645	Suitable
	646	Suitable
	647	Suitable
	648	Suitable
	649	Suitable
	650	Suitable
	651	Suitable
	652	Suitable
	653	Suitable
	654	Suitable
	655	Suitable
	656	Suitable
	657	Suitable
	658	Suitable
	659	Suitable
	660	Suitable
	661	Suitable
	662	Suitable
	663	Suitable
	664	Suitable
	665	Suitable
	666	Suitable
	667	Suitable
	668	Suitable
	669	Suitable
	670	Suitable
	671	Suitable
	672	Suitable
	673	Suitable
	674	Suitable
	675	Suitable
	676	Suitable
	677	Suitable
	678	Suitable
	679	Suitable
	680	Suitable
	681	Suitable
	682	Suitable
	683	Suitable
	684	Suitable
	685	Suitable
	686	Suitable
	687	Suitable
	688	High
	689	Suitable
	690	Suitable
	691	Suitable
	692	Suitable
	693	Suitable
	694	Suitable
	695	High
	696	Suitable
	697	High
	698	Suitable
	699	Suitable
	700	Suitable
	701	Suitable
	702	Suitable
	703	High
	704	Suitable
	705	Suitable
	706	Suitable
	707	Suitable
	708	Suitable
	709	Suitable
	710	Suitable
	711	Suitable
	712	Suitable
	713	Suitable
	714	Suitable
	715	Suitable
	716	Suitable
	717	Suitable
	718	Suitable
	719	Suitable
	720	Suitable
	721	Suitable
	722	Suitable
	723	Suitable
	724	Suitable
	725	Suitable
	726	Suitable
	727	Suitable
	728	Suitable
	729	Suitable
	730	Suitable
	731	Suitable
	732	Suitable
	733	Suitable
	734	Suitable
	735	Suitable
	736	Suitable
	737	Suitable
	738	Suitable
	739	Suitable
	740	Suitable
	741	Suitable
	742	Suitable
	743	Suitable
	744	Suitable
	745	Suitable
	746	Suitable
	747	Suitable
	748	Suitable
	749	Suitable
	750	Suitable
	751	Suitable
	752	Suitable
	753	Suitable
	754	Suitable
	755	Suitable
	756	Suitable
	757	Suitable
	758	Suitable
	759	Suitable
	760	Suitable
	761	Suitable
	762	Suitable
	763	Suitable
	764	Suitable
	765	Suitable
	766	Suitable
	767	Suitable
	768	Suitable
	769	Suitable
	770	Suitable
	771	Suitable
	772	Suitable
	773	Suitable
	774	Suitable
	775	High
	776	Suitable
	777	Suitable
	778	Suitable
	779	Suitable
	780	Suitable
	781	Suitable
	782	Suitable
	783	Suitable
	784	Suitable
	785	Suitable
	786	Suitable
	787	Suitable
	788	Suitable
	789	Suitable
	790	Suitable
	791	Suitable
	792	Suitable
	793	Suitable
	794	Suitable
	795	Suitable
	796	Suitable
	797	Suitable
	798	Suitable
	799	Suitable
	800	Suitable
	801	Suitable
	802	Suitable
	803	Suitable
	804	Suitable
	805	Suitable
	806	Suitable
	807	Suitable
	808	Suitable
	809	Suitable
	810	Suitable
	811	Suitable
	812	Suitable
	813	Suitable
	814	Suitable
	815	Suitable
	816	Suitable
	817	Suitable
	818	Suitable
	819	Suitable
	820	Suitable
	821	Suitable
	822	Suitable
	823	Suitable
	824	Suitable
	825	Suitable
	826	Suitable
	827	Suitable
	828	Suitable
	829	High
	830	Suitable
	831	Suitable
	832	Suitable
	833	Suitable
	834	Suitable
	835	Suitable
	836	Suitable
	837	Suitable
	838	Suitable
	839	Suitable
	840	Suitable
	841	Suitable
	842	Suitable
	843	Suitable
	844	Suitable
	845	Suitable
	846	Suitable
	847	Suitable
	848	Suitable
	849	Suitable
	850	Suitable
	851	Suitable
	852	Suitable
	853	Suitable
	854	Suitable
	855	Suitable
	856	Suitable
	857	Suitable
	858	Suitable
	859	Suitable
	860	Suitable
	861	Suitable
	862	Suitable
	863	Suitable
	864	Suitable
	865	Suitable
	866	Suitable
	867	Suitable
	868	Suitable
	869	Suitable
	870	Suitable
	871	Suitable
	872	Suitable
	873	Suitable
	874	Suitable
	875	Suitable
	876	High
	877	High
	878	Suitable
	879	Suitable
	880	High
	881	Suitable
	882	Suitable
	883	Suitable
	884	High
	885	High
	886	Suitable
	887	Suitable
	888	Suitable
	889	Suitable
	890	Suitable
	891	Suitable
	892	Suitable
	893	Suitable
	894	Suitable
	895	Suitable
	896	Suitable
	897	Suitable
	898	High
	899	Suitable
	900	High
	901	High
	902	High
	903	Suitable
	904	Suitable
	905	High
	906	High
	907	Suitable
	908	High
	909	Suitable
	910	Suitable
	911	High
	912	Suitable
	913	Suitable
	914	Suitable
	915	Suitable
	916	Suitable
	917	Suitable
	918	Suitable
	919	Suitable
	920	Suitable
	921	High
	922	High
	923	Suitable
	924	Suitable
	925	High
	926	Suitable
	927	High
	928	Suitable
	929	Suitable
	930	Suitable
	931	Suitable
	932	Suitable
	933	Suitable
	934	Suitable
	935	Suitable
	936	High
	937	High
	938	Suitable
	939	High
	940	High
	941	High
	942	Suitable
	943	Suitable
	944	Suitable
	945	Suitable
	946	Suitable
	947	High
	948	Suitable
	949	Suitable
	950	Suitable
	951	High
	952	Suitable
	953	Suitable
	954	Suitable
	955	Suitable
	956	Suitable
	957	Suitable
	958	Suitable
	959	Suitable
	960	Suitable
	961	Suitable
	962	Suitable
	963	High
	964	Suitable
	965	High
	966	High
	967	High
	968	Suitable
	969	Suitable
	970	Suitable
	971	Suitable
	972	Suitable
	973	Suitable
	974	Suitable
	975	Suitable
	976	High
	977	Suitable
	978	High
	979	Suitable
	980	High
	981	High
	982	Suitable
	983	Suitable
	984	Suitable
	985	Suitable
	986	High
	987	High
	988	Suitable
	989	Suitable
	990	Suitable
	991	Suitable
	992	High
	993	High
	994	High
	995	Suitable
	996	High
	997	Suitable
	998	Suitable
	999	Suitable
	1000	Suitable
	1001	Suitable
	1002	Suitable
	1003	Suitable
	1004	Suitable
	1005	Suitable
	1006	High
	1007	Suitable
	1008	High
	1009	Suitable
	1010	Suitable
	1011	Suitable
	1012	Suitable
	1013	High
	1014	High
	1015	Suitable
	1016	Suitable
	1017	High
	1018	High
	1019	Suitable
	1020	Suitable
	1021	Suitable
	1022	Suitable
	1023	High
	1024	Suitable
	1025	Suitable
	1026	Suitable
	1027	Suitable
	1028	Suitable
	1029	Suitable
	1030	Suitable
	1031	High
	1032	High
	1033	Suitable
	1034	High
	1035	Suitable
	1036	Suitable
	1037	Suitable
	1038	High
	1039	Suitable
	1040	Suitable
	1041	High
	1042	Suitable
	1043	High
	1044	Suitable
	1045	Suitable
	1046	Suitable
	1047	Suitable
	1048	Suitable
	1049	High
	1050	High
	1051	Suitable
	1052	High
	1053	Suitable
	1054	High
	1055	Suitable
	1056	High
	1057	Suitable
	1058	Suitable
	1059	Suitable
	1060	Suitable
	1061	High
	1062	High
	1063	High
	1064	Suitable
	1065	Suitable
	1066	Suitable
	1067	Suitable
	1068	High
	1069	Suitable
	1070	Suitable
	1071	Suitable
	1072	High
	1073	Suitable
	1074	High
	1075	Suitable
	1076	High
	1077	Suitable
	1078	Suitable
	1079	High
	1080	Suitable
	1081	High
	1082	Suitable
	1083	Suitable
	1084	Suitable
	1085	Suitable
	1086	Suitable
	1087	Suitable
	1088	Suitable
	1089	Suitable
	1090	High
	1091	High
	1092	Suitable
	1093	Suitable
	1094	Suitable
	1095	High
	1096	Suitable
	1097	High
	1098	High
	1099	High
	1100	Suitable
	1101	Suitable
	1102	Suitable
	1103	High
	1104	Suitable
	1105	Suitable
	1106	Suitable
	1107	Suitable
	1108	High
	1109	Suitable
	1110	Suitable
	1111	High
	1112	Suitable
	1113	High
	1114	High
	1115	High
	1116	High
	1117	Suitable
	1118	High
	1119	Suitable
	1120	Suitable
	1121	Suitable
	1122	Suitable
	1123	Suitable
	1124	Suitable
	1125	Suitable
	1126	Suitable
	1127	Suitable
	1128	Suitable
	1129	Suitable
	1130	Suitable
	1131	High
	1132	Suitable
	1133	Suitable
	1134	High
	1135	Suitable
	1136	Suitable
	1137	Suitable
	1138	Suitable
	1139	Suitable
	1140	Suitable
	1141	Suitable
	1142	Suitable
	1143	Suitable
	1144	Suitable
	1145	High
	1146	High
	1147	High
	1148	Suitable
	1149	Suitable
	1150	Suitable
	1151	High
	1152	Suitable
	1153	Suitable
	1154	High
	1155	High
	1156	Suitable
	1157	Suitable
	1158	Suitable
	1159	Suitable
	1160	Suitable
	1161	High
	1162	Suitable
	1163	Suitable
	1164	Suitable
	1165	Suitable
	1166	High
	1167	High
	1168	Suitable
	1169	Suitable
	1170	Suitable
	1171	Suitable
	1172	Suitable
	1173	Suitable
	1174	Suitable
	1175	Suitable
	1176	Suitable
	1177	High
	1178	High
	1179	Suitable
	1180	Suitable
	1181	Suitable
	1182	Suitable
	1183	Suitable
	1184	Suitable
	1185	Suitable
	1186	Suitable
	1187	High
	1188	High
	1189	Suitable
	1190	Suitable
	1191	Suitable
	1192	Suitable
	1193	Suitable
	1194	Suitable
	1195	Suitable
	1196	Suitable
	1197	High
	1198	Suitable
	1199	Suitable
	1200	Suitable
	1201	Suitable
	1202	High
	1203	Suitable
	1204	Suitable
	1205	Suitable
	1206	Suitable
	1207	Suitable
	1208	High
	1209	High
	1210	Suitable
	1211	Suitable
	1212	High
	1213	Suitable
	1214	Suitable
	1215	High
	1216	Suitable
	1217	Suitable
	1218	Suitable
	1219	High
	1220	Suitable
	1221	Suitable
	1222	Suitable
	1223	Suitable
	1224	Suitable
	1225	Suitable
	1226	Suitable
	1227	Suitable
	1228	Suitable
	1229	Suitable
	1230	Suitable
	1231	Suitable
	1232	Suitable
	1233	High
	1234	Suitable
	1235	Suitable
	1236	Suitable
	1237	Suitable
	1238	Suitable
	1239	Suitable
	1240	Suitable
	1241	Suitable
	1242	Suitable
	1243	Suitable
	1244	Suitable
	1245	Suitable
	1246	Suitable
	1247	Suitable
	1248	Suitable
	1249	Suitable
	1250	Suitable
	1251	Suitable
	1252	Suitable
	1253	Suitable
	1254	Suitable
	1255	Suitable
	1256	Suitable
	1257	Suitable
	1258	Suitable
	1259	High
	1260	High
	1261	Suitable
	1262	Suitable
	1263	Suitable
	1264	Suitable
	1265	Suitable
	1266	Suitable
	1267	Suitable
	1268	Suitable
	1269	Suitable
	1270	High
	1271	Suitable
	1272	Suitable
	1273	Suitable
	1274	Suitable
	1275	High
	1276	Suitable
	1277	Suitable
	1278	Suitable
	1279	Suitable
	1280	Suitable

[truncated: 100 more sheets: Fig. 5C, Fig. 5G, Fig. 5H, Fig. 5I, Fig. 5J, Fig. S4A, Fig. S4B, Fig. S5A, Fig. S5B, Fig. S5C, Fig. S5D, Fig. S6A, Fig. S6B, Fig. S6C, Fig. S6D, Fig. S8A, Fig. S8B, Fig. S8C, Fig. S10C, Fig. S10F …]
